# Supplementary material for: Genetic susceptibility to schizophrenia through neuroinflammatory pathways associated with retinal thinness
Source: Nat Ment Health. 2025 Apr 21;3(5):538–47. doi: 10.1038/s44220-025-00414-6 (PMC12066354; doi:10.1038/s44220-025-00414-6)
Supplement: Supplementary file 3 — General polygenic risk scores for schizophrenia for each participant. [file 44220_2025_414_MOESM3_ESM.txt]

#FID	IID	ALLELE_CT	NAMED_ALLELE_DOSAGE_SUM	SCORE1_AVG
3899074	3899074	11756958	3215205.136	-9.55318e-06
3181594	3181594	11756958	3202562.2	-8.05796e-05
4994735	4994735	11756958	3197755.063	-3.32262e-06
1267112	1267112	11756958	3205610.81	-3.81419e-05
2176116	2176116	11756958	3203222.666	-5.65164e-05
1887039	1887039	11756958	3206501.643	-4.51261e-05
1765672	1765672	11756958	3216803.485	-6.00169e-05
5813212	5813212	11756958	3202891.096	-3.85346e-05
2887919	2887919	11756958	3223694.395	-7.45004e-05
5025678	5025678	11756958	3216750.366	-7.40591e-06
3668822	3668822	11756958	3215560.835	-2.88666e-05
4579926	4579926	11756958	3208979.238	-6.81256e-06
3234683	3234683	11756958	3202709.499	-4.2794e-05
3222971	3222971	11756958	3208854.712	-5.79064e-05
5354248	5354248	11756958	3194270.402	-5.98185e-05
2713602	2713602	11756958	3196834.967	-5.26918e-05
4998101	4998101	11756958	3233354.88	-1.94089e-05
4861110	4861110	11756958	3216103.081	-9.26391e-05
1198832	1198832	11756958	3206201.574	-3.75151e-05
1181301	1181301	11756958	3205708.168	-2.19284e-05
4379393	4379393	11756958	3204769.539	-1.57244e-05
4639220	4639220	11756958	3211267.957	-9.48834e-05
2711970	2711970	11756958	3193043.75	-2.96065e-05
1994309	1994309	11756958	3218884.627	-4.5901e-05
4439562	4439562	11756958	3217852.117	-6.54308e-05
2258101	2258101	11756958	3196460.208	-4.14715e-06
4359685	4359685	11756958	3206641.505	-5.12244e-05
1322057	1322057	11756958	3206043.808	-5.7244e-05
1419255	1419255	11756958	3203543.845	-6.93081e-05
1570348	1570348	11756958	3207315.31	-4.84744e-05
5166836	5166836	11756958	3223967.227	-1.62941e-05
2169013	2169013	11756958	3203440.547	-4.96138e-05
5731616	5731616	11756958	3207889.59	-1.57989e-05
1586877	1586877	11756958	3202354.471	-8.45673e-05
3448070	3448070	11756958	3185993.226	-2.01393e-05
4919184	4919184	11756958	3205885.459	1.29525e-05
3007708	3007708	11756958	3208246.741	-5.16744e-06
3127873	3127873	11756958	3191633.792	-1.07932e-05
5823601	5823601	11756958	3206487.593	-5.81531e-05
5274493	5274493	11756958	3192777.63	-4.7544e-05
5952194	5952194	11756958	3208979.23	-2.13438e-05
5126288	5126288	11756958	3215226.371	-5.83095e-05
5734809	5734809	11756958	3213352.955	-3.41804e-05
4171751	4171751	11756958	3193296.505	-3.17531e-05
2148422	2148422	11756958	3200792.489	-4.25825e-05
5158417	5158417	11756958	3233558.25	-1.6808e-05
2908375	2908375	11756958	3189116.41	-6.54969e-05
2974017	2974017	11756958	3232885.818	-6.49996e-05
2880639	2880639	11756958	3206050.726	-2.43135e-05
1847198	1847198	11756958	3221160.132	-2.45633e-05
4207425	4207425	11756958	3210781.522	-3.83502e-05
1300811	1300811	11756958	3211380.576	-1.29234e-05
3746541	3746541	11756958	3193830.977	-2.51944e-05
5424171	5424171	11756958	3216672.881	-6.85072e-05
1963055	1963055	11756958	3208926.452	-1.4205e-05
4742850	4742850	11756958	3186221.921	-2.39615e-05
5417560	5417560	11756958	3207432.138	-3.0189e-05
3128192	3128192	11756958	3223302.345	-2.11186e-05
1967936	1967936	11756958	3213451.167	-2.18868e-07
2648434	2648434	11756958	3213309.204	-3.89579e-05
1918931	1918931	11756958	3188588.78	-3.93252e-05
5513947	5513947	11756958	3187720.479	-2.9274e-05
3309847	3309847	11756958	3206929.802	-3.38922e-05
5526254	5526254	11756958	3208525.326	-6.34503e-05
1393952	1393952	11756958	3220604.432	-2.8321e-05
5105523	5105523	11756958	3210500.776	-1.97547e-05
4238192	4238192	11756958	3205645.735	-3.29555e-05
3097186	3097186	11756958	3200456.308	-2.14903e-05
2244688	2244688	11756958	3188254.685	-5.97853e-05
3948398	3948398	11756958	3212614.065	-3.52746e-05
5533497	5533497	11756958	3197713.966	-3.73103e-05
3274359	3274359	11756958	3215626.815	-3.98661e-05
3261935	3261935	11756958	3193975.362	-2.21294e-05
4700073	4700073	11756958	3207579.831	-1.25156e-05
5762981	5762981	11756958	3213260.403	-1.61371e-05
4328935	4328935	11756958	3186243.354	-1.76072e-05
5281425	5281425	11756958	3205459.958	-5.3295e-05
5830683	5830683	11756958	3213564.984	-6.00607e-05
3325822	3325822	11756958	3200977.008	-4.40409e-05
2347711	2347711	11756958	3208717.694	-4.32556e-05
5093243	5093243	11756958	3213744.268	-4.71759e-05
5274079	5274079	11756958	3212315.556	-2.61215e-05
5017108	5017108	11756958	3202190.095	-5.26712e-05
2383743	2383743	11756958	3209919.824	9.71644e-06
5354619	5354619	11756958	3210393.019	-8.76694e-05
2160390	2160390	11756958	3203767.859	2.79285e-05
5448235	5448235	11756958	3208559.099	-4.58268e-06
2070683	2070683	11756958	3203083.661	1.37233e-05
4921037	4921037	11756958	3203196.928	-1.9687e-05
4193812	4193812	11756958	3189982.306	-3.16685e-05
5046126	5046126	11756958	3212070.978	-2.57581e-05
1198220	1198220	11756958	3183689.591	-1.13746e-05
4010266	4010266	11756958	3207893.321	-6.02166e-05
1807498	1807498	11756958	3198792.34	-1.03516e-07
5825130	5825130	11756958	3209029.852	-2.75596e-05
4778725	4778725	11756958	3204432.716	-3.36773e-05
3475928	3475928	11756958	3216536.069	-6.60179e-06
4937847	4937847	11756958	3202928.57	-3.56749e-05
2446123	2446123	11756958	3198738.658	-8.20876e-05
4805589	4805589	11756958	3197408.476	-7.0801e-05
1070020	1070020	11756958	3212062.917	-1.13799e-05
5301458	5301458	11756958	3200481.081	-2.30956e-05
1366890	1366890	11756958	3207124.063	-6.57176e-05
3586916	3586916	11756958	3211464.985	-4.55122e-05
3003706	3003706	11756958	3208032.435	-1.23445e-05
4502074	4502074	11756958	3202983.714	-6.3658e-05
3830610	3830610	11756958	3214064.367	-1.36647e-05
3270511	3270511	11756958	3202090.624	-4.2225e-05
3008669	3008669	11756958	3193179.779	-6.81748e-05
4087056	4087056	11756958	3199184.702	-3.8757e-05
1561431	1561431	11756958	3211830.068	1.03523e-06
2752455	2752455	11756958	3184637.277	-3.45087e-05
4395407	4395407	11756958	3210191.278	-2.36542e-05
5313365	5313365	11756958	3210844.744	-2.61278e-05
3990554	3990554	11756958	3196684.638	-1.46915e-06
1100663	1100663	11756958	3209235.612	-1.33441e-05
2718318	2718318	11756958	3192435.485	-4.35283e-05
3017332	3017332	11756958	3203538.73	-7.89636e-06
5034227	5034227	11756958	3201192.456	-2.51871e-05
2922660	2922660	11756958	3208084.186	-6.51931e-05
3476053	3476053	11756958	3226518.838	-3.51934e-05
3182575	3182575	11756958	3179712.487	-4.61355e-05
1316274	1316274	11756958	3193647.531	-2.27316e-05
2193163	2193163	11756958	3209543.37	-2.51618e-05
1619682	1619682	11756958	3214870.191	-1.38226e-05
1575742	1575742	11756958	3217000.936	-2.31626e-05
1520181	1520181	11756958	3207301.661	-3.84986e-05
1948720	1948720	11756958	3209899.904	-4.15305e-05
2156983	2156983	11756958	3198922.507	-5.99307e-05
3783590	3783590	11756958	3216317.983	-5.47907e-05
3000206	3000206	11756958	3208772.267	-4.95282e-05
5613117	5613117	11756958	3189468.793	-7.64418e-05
1036086	1036086	11756958	3220508.948	-4.73887e-05
3731498	3731498	11756958	3203635.383	-3.6843e-05
5357922	5357922	11756958	3194563.584	1.99353e-05
3422389	3422389	11756958	3217944.124	-2.74489e-05
2464232	2464232	11756958	3214786.178	-5.20431e-05
4221696	4221696	11756958	3192808.522	-1.28714e-05
5994714	5994714	11756958	3190555.108	-2.50809e-05
1806404	1806404	11756958	3228830.321	1.76972e-05
3827082	3827082	11756958	3225924.73	-8.53973e-06
5987082	5987082	11756958	3203996.661	0.000111468
1835646	1835646	11756958	3212455.869	-4.44412e-05
3005069	3005069	11756958	3208109.29	-5.02263e-05
2578704	2578704	11756958	3195985.55	-3.20235e-05
1243112	1243112	11756958	3195224.694	-3.18659e-05
3280086	3280086	11756958	3196715.592	-6.74717e-05
4715486	4715486	11756958	3202559.213	-6.08754e-05
3406713	3406713	11756958	3184513.466	-3.75073e-05
1223938	1223938	11756958	3201320.353	-2.25208e-05
3097258	3097258	11756958	3200209.862	-6.07246e-05
2935600	2935600	11756958	3197658.711	-7.61385e-05
1443184	1443184	11756958	3197622.86	-3.36045e-05
2992184	2992184	11756958	3207471.721	-6.79587e-05
4832857	4832857	11756958	3197311.746	-4.6177e-05
1781496	1781496	11756958	3207958.335	-1.53303e-06
5234419	5234419	11756958	3199004.042	-3.16041e-05
4823405	4823405	11756958	3212229.302	-4.04955e-06
3325374	3325374	11756958	3214630.045	8.11647e-06
3211057	3211057	11756958	3207930.795	-2.47097e-05
1475976	1475976	11756958	3192654.095	-4.00477e-05
3135865	3135865	11756958	3221466.505	-2.99084e-05
5387531	5387531	11756958	3199758.338	-1.95116e-05
3812130	3812130	11756958	3208340.383	-8.33355e-05
4699473	4699473	11756958	3218488.259	-1.14162e-05
1317488	1317488	11756958	3206014.863	-4.74585e-05
3113750	3113750	11756958	3214999.278	-4.65083e-05
1424221	1424221	11756958	3203343.31	-9.49939e-06
2616521	2616521	11756958	3207010.116	-6.56666e-05
1310877	1310877	11756958	3206616.503	-5.23723e-05
5470991	5470991	11756958	3172504.8	-3.94307e-05
4779219	4779219	11756958	3195639.542	-2.94325e-05
4154202	4154202	11756958	3191773.9	-7.3298e-05
4197513	4197513	11756958	3199609.697	-5.97833e-05
3444406	3444406	11756958	3196001.774	-4.69904e-05
4458858	4458858	11756958	3204974.267	-6.23504e-07
1705349	1705349	11756958	3213973.603	-4.26978e-05
4428086	4428086	11756958	3181812.099	-4.96222e-05
3223053	3223053	11756958	3195605.061	-6.33083e-05
2646331	2646331	11756958	3210671.876	-8.08972e-06
3186975	3186975	11756958	3191970.563	-4.3434e-05
3987236	3987236	11756958	3197362.658	-1.61298e-05
1193731	1193731	11756958	3213158.78	-3.58209e-05
1589342	1589342	11756958	3194388.835	-9.88441e-05
4032319	4032319	11756958	3199901.255	-5.12296e-05
3740530	3740530	11756958	3204848.629	-1.74403e-05
5182617	5182617	11756958	3198699.346	-6.14483e-05
5652875	5652875	11756958	3210350.29	-4.07098e-05
3360344	3360344	11756958	3221714.727	-6.43491e-05
1511487	1511487	11756958	3235890.861	2.79077e-05
2559996	2559996	11756958	3184070.995	-8.25472e-05
2008705	2008705	11756958	3213391.97	-2.24176e-05
3649039	3649039	11756958	3206835.618	-9.86257e-06
3624522	3624522	11756958	3210794.998	-1.87288e-05
1531773	1531773	11756958	3226075.744	-5.26821e-05
2564163	2564163	11756958	3211702.408	-6.80987e-05
3007680	3007680	11756958	3185809.023	-1.79412e-05
1253794	1253794	11756958	3207498.129	-6.97253e-05
4659176	4659176	11756958	3209090.893	-4.66437e-05
4311587	4311587	11756958	3201431.262	-7.17281e-05
4150781	4150781	11756958	3207781.617	-2.53343e-05
3067796	3067796	11756958	3197071.927	-3.8436e-05
2477746	2477746	11756958	3218858.908	-3.82474e-05
4237634	4237634	11756958	3207272.18	-4.21206e-05
3461718	3461718	11756958	3183536.808	-2.32718e-05
3118635	3118635	11756958	3209317.899	-4.26074e-05
2014283	2014283	11756958	3208750.821	-4.22739e-05
2997814	2997814	11756958	3202315.088	-4.48474e-05
5362611	5362611	11756958	3207247.215	-4.25627e-05
2627400	2627400	11756958	3214109.228	-5.18248e-05
3221378	3221378	11756958	3213937.098	-2.78452e-05
3788409	3788409	11756958	3216409.806	-1.34532e-05
5606049	5606049	11756958	3214395.313	-2.40404e-05
2261986	2261986	11756958	3198894.578	-2.26975e-05
4911946	4911946	11756958	3192278.406	-3.78817e-05
3690555	3690555	11756958	3216900.753	-9.67349e-06
3853139	3853139	11756958	3219316.397	-3.47242e-05
3418242	3418242	11756958	3195333.518	-5.05356e-05
1733462	1733462	11756958	3199418.606	-2.29299e-05
4206792	4206792	11756958	3213946.123	-5.45668e-05
1146679	1146679	11756958	3207584.19	-3.29815e-05
4846843	4846843	11756958	3210329.961	-3.2133e-05
4055665	4055665	11756958	3210676.578	-3.36348e-05
4792309	4792309	11756958	3201415.664	-1.2568e-05
5883418	5883418	11756958	3196244.219	-3.27192e-05
4258786	4258786	11756958	3203888.972	-4.09018e-05
4588151	4588151	11756958	3212036.887	-2.0248e-05
2242336	2242336	11756958	3206211.449	-4.51499e-05
5765818	5765818	11756958	3210886.951	-1.76049e-05
2995565	2995565	11756958	3216319.409	-5.95707e-05
4451025	4451025	11756958	3215772.984	-5.05557e-05
4237221	4237221	11756958	3199057.487	-3.68121e-05
1218183	1218183	11756958	3220723.647	-5.49619e-05
5266019	5266019	11756958	3182987.122	-4.6375e-05
1197602	1197602	11756958	3207004.991	-4.7497e-05
4856635	4856635	11756958	3201113.046	-7.12425e-05
2567407	2567407	11756958	3193261.96	-6.17342e-05
1509258	1509258	11756958	3212939.187	-4.95389e-05
3505414	3505414	11756958	3215347.022	1.12183e-05
2734707	2734707	11756958	3211187.163	-7.86669e-05
2132620	2132620	11756958	3218827.998	-5.1164e-05
2954449	2954449	11756958	3199877.305	-4.46171e-05
3952719	3952719	11756958	3203796.485	-0.000121841
4724481	4724481	11756958	3206159.63	-1.12229e-05
4589304	4589304	11756958	3207559.622	-8.14825e-05
4433647	4433647	11756958	3205172.831	-5.82318e-05
5451603	5451603	11756958	3203764.735	-5.04483e-05
5571601	5571601	11756958	3218484.259	4.37946e-07
5628850	5628850	11756958	3204799.015	-2.02389e-05
3109182	3109182	11756958	3195098.475	-3.42142e-05
1804254	1804254	11756958	3215297.312	-1.90658e-05
1371780	1371780	11756958	3186681.658	5.96032e-06
4479545	4479545	11756958	3203663.77	-2.7028e-05
2760348	2760348	11756958	3197719.545	-3.43824e-05
2846292	2846292	11756958	3198194.308	-5.10192e-05
5585503	5585503	11756958	3209904.501	-1.31657e-05
5135142	5135142	11756958	3193152.434	-6.34235e-05
1391217	1391217	11756958	3205757.293	-6.41034e-05
2486651	2486651	11756958	3198498.648	-5.37267e-05
4212111	4212111	11756958	3201349.385	-4.38672e-05
4904302	4904302	11756958	3199601.004	-3.52949e-05
5904584	5904584	11756958	3209325.214	-1.6247e-05
4244625	4244625	11756958	3210092.748	-5.01776e-05
3648587	3648587	11756958	3199385.865	-3.21096e-05
3360094	3360094	11756958	3200000.854	-5.2173e-05
4545680	4545680	11756958	3204199.72	1.7725e-06
3293114	3293114	11756958	3207386.201	-3.75686e-05
3914209	3914209	11756958	3215593.195	-3.27308e-06
1656070	1656070	11756958	3209348.25	-3.7728e-05
5289460	5289460	11756958	3206073.085	-7.5265e-05
3465406	3465406	11756958	3215406.379	-6.26263e-05
5296478	5296478	11756958	3207750.883	-1.68555e-05
2768466	2768466	11756958	3202440.054	-5.52019e-06
3875554	3875554	11756958	3211206.353	1.19486e-05
3291875	3291875	11756958	3219078.89	-2.12557e-05
1284574	1284574	11756958	3212318.209	-6.51922e-05
3817141	3817141	11756958	3204286.174	1.92696e-05
1700593	1700593	11756958	3208265.695	-8.00165e-05
2065822	2065822	11756958	3216805.903	-3.55793e-05
4471826	4471826	11756958	3197301.768	-1.72243e-06
3611788	3611788	11756958	3192517.174	-2.94505e-05
5673191	5673191	11756958	3207740.988	-2.62458e-05
5184989	5184989	11756958	3217967.165	-1.74465e-05
3793192	3793192	11756958	3185344.081	-4.35363e-05
2977967	2977967	11756958	3228424.058	-3.67619e-05
5641009	5641009	11756958	3209675.681	-4.9369e-05
1054174	1054174	11756958	3189948.555	-8.62433e-05
3240186	3240186	11756958	3198035.739	-4.79532e-05
5115118	5115118	11756958	3211223.019	-7.93634e-05
1381625	1381625	11756958	3198874.201	9.48939e-08
2001708	2001708	11756958	3216691.339	-1.94945e-05
4100238	4100238	11756958	3194073.719	-2.99357e-05
5520863	5520863	11756958	3219273.178	-4.14555e-05
4588242	4588242	11756958	3210339.274	-6.14136e-05
3088469	3088469	11756958	3206532.274	-1.09722e-05
1481555	1481555	11756958	3202955.876	8.24747e-06
2626010	2626010	11756958	3212679.402	-6.07632e-05
5356837	5356837	11756958	3207897.411	-2.65054e-05
1869959	1869959	11756958	3204822.633	-4.13323e-05
1285455	1285455	11756958	3207358.183	-1.13467e-05
5068280	5068280	11756958	3198504.986	-7.40984e-05
3641216	3641216	11756958	3221210.229	-2.30843e-05
5635761	5635761	11756958	3221693.809	-3.98063e-05
5970526	5970526	11756958	3204604.599	-5.38459e-05
1599845	1599845	11756958	3212113.641	-9.17523e-05
5250150	5250150	11756958	3204390.937	-8.85302e-05
1404467	1404467	11756958	3195154.243	1.17282e-05
1790133	1790133	11756958	3201140.313	-6.59248e-05
4971339	4971339	11756958	3201646.582	-2.73548e-05
2381305	2381305	11756958	3187448.323	-8.51152e-06
3194776	3194776	11756958	3208383.614	-5.99948e-05
4927134	4927134	11756958	3209423.17	-7.08635e-06
3515985	3515985	11756958	3226687.57	-3.89569e-05
4185480	4185480	11756958	3216162.378	-3.66387e-05
4965850	4965850	11756958	3212862.897	-4.83442e-05
3446204	3446204	11756958	3185820.539	-2.65625e-05
2046294	2046294	11756958	3199801.368	-6.8042e-05
3338916	3338916	11756958	3210793.717	-4.17052e-05
2950450	2950450	11756958	3230748.258	-9.26276e-05
1465392	1465392	11756958	3200798.322	-1.78126e-05
1779820	1779820	11756958	3212951.845	-4.27237e-05
2775653	2775653	11756958	3206934.093	-8.76711e-05
2659017	2659017	11756958	3204537.402	-5.56838e-05
3970799	3970799	11756958	3187991.435	-4.00652e-05
4579440	4579440	11756958	3217656.006	3.35931e-07
5158387	5158387	11756958	3209110.668	-3.28485e-05
2031884	2031884	11756958	3209557.954	-5.61315e-05
1487048	1487048	11756958	3198569.844	-0.000114267
3453948	3453948	11756958	3206674.134	-6.86592e-05
3251014	3251014	11756958	3199072.976	-1.17798e-06
3152113	3152113	11756958	3201924.453	-5.88439e-05
5667516	5667516	11756958	3196629.517	-2.64762e-07
3041315	3041315	11756958	3217189.35	-2.6957e-05
1517523	1517523	11756958	3216487.345	-3.17674e-05
5018430	5018430	11756958	3209481.123	-3.7293e-05
2909249	2909249	11756958	3207251.625	-7.53781e-05
5123174	5123174	11756958	3199763.635	-3.98705e-05
2761680	2761680	11756958	3202417.239	-4.88928e-05
1414402	1414402	11756958	3196646.95	-2.00339e-05
3601195	3601195	11756958	3201461.401	-2.71018e-05
1348985	1348985	11756958	3198553.337	-4.49773e-05
3735668	3735668	11756958	3201930.043	-7.14379e-05
3507587	3507587	11756958	3213777.256	-7.11441e-05
2153611	2153611	11756958	3218708.891	-1.0398e-05
5070643	5070643	11756958	3212834.541	-3.25795e-05
5325370	5325370	11756958	3200965.805	-1.42557e-05
4560736	4560736	11756958	3212913.056	-1.71927e-05
3040528	3040528	11756958	3219231.89	-0.000101873
5806162	5806162	11756958	3214586.329	-3.76302e-05
1905227	1905227	11756958	3221185.193	-8.04169e-05
2976191	2976191	11756958	3211930.631	-3.51532e-05
2329419	2329419	11756958	3203521.579	-4.35445e-05
3974260	3974260	11756958	3215614.01	-1.93191e-05
4836153	4836153	11756958	3206839.983	-4.0146e-05
5438921	5438921	11756958	3189529.906	-1.22885e-05
5539005	5539005	11756958	3209141.546	-1.28134e-05
4287898	4287898	11756958	3211642.312	-4.23969e-05
4971237	4971237	11756958	3196943.869	-6.01765e-05
5586666	5586666	11756958	3195579.965	-4.18092e-05
5415904	5415904	11756958	3218451.69	-6.18299e-05
5946068	5946068	11756958	3178642.791	-5.57298e-05
1059875	1059875	11756958	3232099.005	6.29429e-05
2089226	2089226	11756958	3212863.568	-0.00010846
5512306	5512306	11756958	3223718.115	-9.05813e-05
3659698	3659698	11756958	3209026.767	-7.47633e-05
2243793	2243793	11756958	3194533.856	-6.48369e-05
1113173	1113173	11756958	3186387.073	1.69879e-05
5890186	5890186	11756958	3194921.398	7.11696e-05
4097285	4097285	11756958	3216805.251	-1.74428e-05
4507730	4507730	11756958	3193972.81	-6.10702e-05
2605480	2605480	11756958	3199804.753	-3.21167e-05
4924880	4924880	11756958	3195998.045	-3.15449e-05
1407327	1407327	11756958	3201427.653	-2.28953e-05
5888773	5888773	11756958	3201909.141	-5.75208e-05
4655048	4655048	11756958	3212828.921	-3.28017e-05
2271930	2271930	11756958	3205819.02	-4.44249e-05
1713212	1713212	11756958	3208575.647	-2.85403e-05
3759617	3759617	11756958	3200058.35	-3.41761e-05
4001563	4001563	11756958	3189478.571	-4.06463e-05
5362015	5362015	11756958	3212678.357	-2.95562e-05
3181928	3181928	11756958	3217758.526	-5.40989e-05
3163205	3163205	11756958	3202739.274	-8.87719e-05
4669259	4669259	11756958	3230729.666	-5.10482e-05
3128500	3128500	11756958	3200934.346	-2.81747e-05
4797878	4797878	11756958	3212872.527	-3.83043e-05
5019410	5019410	11756958	3214380.853	-4.95698e-05
2224252	2224252	11756958	3189372.194	-6.13428e-05
1052863	1052863	11756958	3211157.104	-2.02044e-05
3437451	3437451	11756958	3230761.219	-1.06722e-05
5027618	5027618	11756958	3213827.431	-2.34394e-05
1132121	1132121	11756958	3202188.138	-3.6363e-05
3286013	3286013	11756958	3203885.773	-7.47863e-05
3505964	3505964	11756958	3204258.35	-5.98255e-05
5514630	5514630	11756958	3223050.339	-6.22885e-05
2489822	2489822	11756958	3203327.519	-5.94968e-05
2248122	2248122	11756958	3197345.389	-1.52988e-05
3438266	3438266	11756958	3203340.76	-3.14636e-05
1707461	1707461	11756958	3211666.598	-5.92922e-07
2923459	2923459	11756958	3190707.436	-4.6911e-05
2062531	2062531	11756958	3205634.205	-7.59353e-05
1027910	1027910	11756958	3211117.66	-3.57204e-05
4945270	4945270	11756958	3218136.033	-3.1944e-07
4855207	4855207	11756958	3216382.831	-5.28354e-05
2755084	2755084	11756958	3200023.654	-3.33742e-05
4352766	4352766	11756958	3198198.227	-5.16959e-05
2599420	2599420	11756958	3197750.541	-2.17791e-05
2694484	2694484	11756958	3198429.915	-3.40912e-05
4060260	4060260	11756958	3204916.65	-4.50689e-05
2296230	2296230	11756958	3214717.231	-1.354e-05
3557566	3557566	11756958	3199915.981	-3.23071e-05
2849145	2849145	11756958	3208994.493	-1.60801e-05
3493517	3493517	11756958	3203323.206	-6.87084e-05
1244041	1244041	11756958	3199770.198	-6.44333e-05
4852707	4852707	11756958	3200526.362	-3.55263e-05
2332934	2332934	11756958	3192606.679	-2.25766e-06
3251124	3251124	11756958	3181722.894	-1.82132e-05
3062154	3062154	11756958	3204695.495	-6.11458e-05
2703853	2703853	11756958	3210006.466	-9.23753e-05
2864808	2864808	11756958	3200684.285	4.74836e-06
2976305	2976305	11756958	3198492.513	-3.21202e-05
4101373	4101373	11756958	3196456.922	-5.04016e-05
5342367	5342367	11756958	3192997.971	-1.53502e-05
2013981	2013981	11756958	3200879.752	-4.62944e-05
2709833	2709833	11756958	3199564.837	-5.9962e-05
2335497	2335497	11756958	3200875.919	-7.39047e-05
4139357	4139357	11756958	3213258.533	-7.10633e-05
5865339	5865339	11756958	3206883.519	-3.10773e-05
3598658	3598658	11756958	3219595.899	-3.01801e-05
2717682	2717682	11756958	3225159.487	-8.7378e-06
4691517	4691517	11756958	3198748.751	1.38852e-06
3033827	3033827	11756958	3196441.844	-1.73385e-05
3232396	3232396	11756958	3215463.992	7.74345e-07
2331692	2331692	11756958	3197691.878	-7.3486e-05
3290833	3290833	11756958	3229753.552	-3.13718e-05
3241398	3241398	11756958	3186306.311	-3.30049e-05
3070171	3070171	11756958	3198143.64	-5.68755e-05
1433765	1433765	11756958	3217047.169	-3.42177e-05
5286707	5286707	11756958	3216175.944	-1.36947e-06
2959092	2959092	11756958	3216622.757	-2.62727e-05
4300486	4300486	11756958	3188368.462	-6.78446e-05
3806305	3806305	11756958	3201266.825	-4.4143e-05
1043010	1043010	11756958	3200694.111	-3.81046e-05
3986595	3986595	11756958	3204429.849	-5.75613e-05
3873322	3873322	11756958	3210331.711	-2.1844e-05
1769152	1769152	11756958	3214759.357	-5.53868e-05
5135504	5135504	11756958	3206691.104	-1.56166e-05
4806080	4806080	11756958	3226578.525	-4.0682e-05
5086196	5086196	11756958	3212656.117	-3.46049e-05
5894775	5894775	11756958	3191280.662	7.72683e-05
2354641	2354641	11756958	3211159.891	1.34761e-05
2841568	2841568	11756958	3206146.471	-2.66825e-05
3146079	3146079	11756958	3200936.936	-2.17043e-05
1568104	1568104	11756958	3206319.635	-4.34871e-05
1367943	1367943	11756958	3204069.716	-6.17246e-05
5085283	5085283	11756958	3206777.55	-4.44252e-05
6019496	6019496	11756958	3204851.263	-5.39295e-05
5420915	5420915	11756958	3191436.077	-5.11814e-05
4691380	4691380	11756958	3206050.025	-3.58893e-05
4116357	4116357	11756958	3216797.917	-5.442e-05
5177379	5177379	11756958	3209304.452	-5.62761e-05
2931836	2931836	11756958	3209267.937	-4.53613e-05
6001962	6001962	11756958	3200908.489	-8.40951e-05
1801479	1801479	11756958	3196556.588	-6.95671e-05
2695610	2695610	11756958	3210790.738	-4.27836e-05
1957751	1957751	11756958	3213681.626	-9.72133e-06
4010189	4010189	11756958	3188325.13	-4.12151e-05
2374658	2374658	11756958	3219714.718	-5.5487e-05
2553387	2553387	11756958	3221747.888	-6.75867e-05
3827849	3827849	11756958	3201270.386	-8.65823e-05
5842099	5842099	11756958	3195410.318	-6.1285e-05
2226555	2226555	11756958	3218511.015	-4.87368e-05
3064416	3064416	11756958	3205310.102	-7.32092e-06
4139021	4139021	11756958	3196223.523	-1.97567e-05
2210684	2210684	11756958	3194981.754	-5.27118e-05
3900319	3900319	11756958	3219987.784	-9.19934e-05
3707358	3707358	11756958	3223551.374	-4.23897e-05
3185036	3185036	11756958	3205358.37	-3.59878e-05
5290211	5290211	11756958	3209308.434	-7.86375e-05
5434333	5434333	11756958	3200257.197	-8.58141e-05
3423258	3423258	11756958	3211684.708	-5.05142e-06
2615166	2615166	11756958	3209877.604	-0.000112445
5350993	5350993	11756958	3200162.708	-6.35829e-05
5003647	5003647	11756958	3210793.922	-5.29e-05
4788178	4788178	11756958	3206802.684	-4.63579e-05
2869323	2869323	11756958	3198488.164	4.285e-06
5782277	5782277	11756958	3215954.953	-7.06274e-05
1462657	1462657	11756958	3225355.317	-7.06649e-05
3237183	3237183	11756958	3220884.85	-6.40531e-05
1959887	1959887	11756958	3212470.26	-2.29776e-05
1720998	1720998	11756958	3210857.353	-0.000116063
3242361	3242361	11756958	3205254.351	-7.72663e-05
2447563	2447563	11756958	3215815.407	-2.52796e-05
4171708	4171708	11756958	3185022.518	-7.56019e-06
1766885	1766885	11756958	3216099.876	-6.43839e-05
4272574	4272574	11756958	3195901.069	-3.18415e-05
5449429	5449429	11756958	3206286.9	-1.4377e-05
3334562	3334562	11756958	3211800.982	-5.30494e-05
3873470	3873470	11756958	3197929.961	-1.97929e-05
2261443	2261443	11756958	3213789.276	2.24624e-05
1583199	1583199	11756958	3194967.788	-3.62384e-05
5373454	5373454	11756958	3208501.551	-3.54285e-05
1779331	1779331	11756958	3216963.474	-4.74481e-05
5297757	5297757	11756958	3175682.329	-9.2923e-06
6016631	6016631	11756958	3209091.721	-4.84857e-05
5899069	5899069	11756958	3200971.181	-8.97005e-06
1518768	1518768	11756958	3199441.063	-1.32653e-05
1926671	1926671	11756958	3190920.902	-2.80646e-05
2939878	2939878	11756958	3211165.529	-2.49672e-05
2521457	2521457	11756958	3200975.817	-3.43462e-05
5084014	5084014	11756958	3196476.129	-3.85609e-05
2002778	2002778	11756958	3203931.368	-7.03467e-05
1729685	1729685	11756958	3212454.839	3.61192e-06
5757425	5757425	11756958	3188630.97	-5.11467e-05
3317441	3317441	11756958	3225574.396	-4.16671e-05
5370250	5370250	11756958	3198095.042	-2.36204e-05
1191753	1191753	11756958	3198483.532	-2.86808e-05
1591260	1591260	11756958	3196913.374	-1.35054e-05
3841727	3841727	11756958	3211151.948	-3.23072e-05
3803781	3803781	11756958	3214923.208	-0.000105811
1137172	1137172	11756958	3201281.273	-7.23449e-06
3598099	3598099	11756958	3192792.381	-2.46514e-05
4052921	4052921	11756958	3212694.686	-3.90887e-05
2860004	2860004	11756958	3200601.229	-3.4295e-05
2245798	2245798	11756958	3181138.557	-7.66856e-05
3666040	3666040	11756958	3215491.286	-9.48672e-06
1516602	1516602	11756958	3202124.787	-2.34323e-05
2354859	2354859	11756958	3198387.703	-4.53248e-06
5804549	5804549	11756958	3193694.721	-7.67334e-06
5867082	5867082	11756958	3195690.846	-9.24347e-05
3193337	3193337	11756958	3206916.833	-7.32652e-05
1958300	1958300	11756958	3201776.435	-4.98621e-05
3608407	3608407	11756958	3183355.617	-3.80382e-05
1632157	1632157	11756958	3196305.295	-0.000114568
3960659	3960659	11756958	3209749.947	4.64406e-06
2905371	2905371	11756958	3202193.629	-5.9228e-05
2036745	2036745	11756958	3214439.783	-4.84198e-05
4293033	4293033	11756958	3203180.988	-5.26593e-05
4756596	4756596	11756958	3210030.878	-3.02425e-05
4109379	4109379	11756958	3184301.495	-5.00278e-05
3830896	3830896	11756958	3200649.451	-1.04599e-05
5548815	5548815	11756958	3194605.791	-2.35534e-05
2196789	2196789	11756958	3207904.537	-2.97556e-05
4067243	4067243	11756958	3199838.072	-8.33629e-05
5013300	5013300	11756958	3212917.134	-4.13715e-05
3631276	3631276	11756958	3216576.28	-2.79945e-05
5722758	5722758	11756958	3222228.571	-2.22224e-05
1896604	1896604	11756958	3205214.356	-5.33545e-05
3696901	3696901	11756958	3207616.82	-3.64453e-05
4047208	4047208	11756958	3197191.002	-2.40807e-05
4964611	4964611	11756958	3209163.844	-2.30515e-05
4601447	4601447	11756958	3203229.719	-5.06938e-05
2541121	2541121	11756958	3184346.797	-4.82859e-05
4143953	4143953	11756958	3195454.608	-5.80599e-05
4282500	4282500	11756958	3212966.051	-4.89751e-05
3746300	3746300	11756958	3216147.731	1.50159e-05
1855624	1855624	11756958	3191163.526	-8.16514e-05
4206163	4206163	11756958	3218291.438	1.44181e-05
5811956	5811956	11756958	3213506.878	-1.89592e-05
3352686	3352686	11756958	3192065.205	-2.19966e-05
1719309	1719309	11756958	3208236.396	-2.45229e-05
2189352	2189352	11756958	3208839.403	-6.36544e-05
3267204	3267204	11756958	3221516.603	-4.8593e-05
1847325	1847325	11756958	3206900.812	-9.10557e-05
4478542	4478542	11756958	3198400.725	-6.51696e-05
1084347	1084347	11756958	3212672.603	-5.91798e-06
1503001	1503001	11756958	3215180.533	-3.35813e-05
5341332	5341332	11756958	3219983.078	-2.78858e-05
5914404	5914404	11756958	3200441.153	-5.90229e-05
2840670	2840670	11756958	3208881.031	-7.94355e-05
1633065	1633065	11756958	3186286.506	-9.40475e-05
3215132	3215132	11756958	3205668.305	-9.29571e-05
1633263	1633263	11756958	3191607.277	-3.40247e-06
5938379	5938379	11756958	3198107.288	-8.9079e-05
5914086	5914086	11756958	3207120.834	-1.35241e-05
5209610	5209610	11756958	3210726.402	-8.50171e-05
4288647	4288647	11756958	3188420.655	-1.16229e-05
3018691	3018691	11756958	3210118.054	-0.000109498
1915421	1915421	11756958	3215219.496	-2.88539e-05
1396881	1396881	11756958	3213334.191	-5.78728e-05
1283404	1283404	11756958	3180904.496	-1.25635e-05
5681786	5681786	11756958	3212658.533	-2.94825e-05
2445877	2445877	11756958	3214290.269	-5.37033e-05
2703097	2703097	11756958	3194221.831	-4.32482e-05
4326112	4326112	11756958	3208658.365	-4.28965e-05
4368645	4368645	11756958	3201965.279	-6.10197e-05
4556389	4556389	11756958	3201121.701	-1.15559e-05
1927553	1927553	11756958	3213058.341	-2.64588e-05
4915815	4915815	11756958	3199831.174	-2.08372e-05
1928653	1928653	11756958	3202252.11	-1.57279e-05
1741428	1741428	11756958	3219802.563	-6.12986e-05
4245731	4245731	11756958	3198301.699	-1.34546e-05
5636571	5636571	11756958	3212310.979	-0.000113482
4250159	4250159	11756958	3209494.344	-2.37298e-05
2113899	2113899	11756958	3198620.487	-5.6869e-05
5988850	5988850	11756958	3207536.408	-1.03723e-05
1615620	1615620	11756958	3215652.551	-7.30844e-05
1417576	1417576	11756958	3207373.303	-4.18962e-05
5692727	5692727	11756958	3190665.522	-4.88533e-06
4604285	4604285	11756958	3192421.467	-4.23318e-05
3460724	3460724	11756958	3207501.948	-4.51637e-05
2448727	2448727	11756958	3211005.555	-2.74069e-05
2562561	2562561	11756958	3223171.232	-2.91504e-05
1118130	1118130	11756958	3212853.994	-4.7616e-05
1562477	1562477	11756958	3208033.507	-8.52044e-05
5011535	5011535	11756958	3198203.83	-4.95109e-05
4326597	4326597	11756958	3224150.713	-8.52448e-05
4354365	4354365	11756958	3206395.511	-3.11925e-06
2796702	2796702	11756958	3192813.954	-8.87338e-05
4149803	4149803	11756958	3196107.456	0.000107811
3093431	3093431	11756958	3203010.426	-2.6626e-05
3171564	3171564	11756958	3210389.508	1.55887e-05
2101242	2101242	11756958	3217347.189	-2.47616e-05
4481375	4481375	11756958	3199627.236	6.47775e-05
4101638	4101638	11756958	3223487.545	-1.78554e-05
4660932	4660932	11756958	3205833.724	-1.88966e-05
2840747	2840747	11756958	3207685.952	-6.8673e-05
3127731	3127731	11756958	3207827.549	-1.17628e-05
4434673	4434673	11756958	3192958.128	-6.45719e-05
3570463	3570463	11756958	3244437.393	-8.42849e-06
5298702	5298702	11756958	3196571.384	2.33562e-05
5122073	5122073	11756958	3217894.587	-1.25088e-05
4393082	4393082	11756958	3216232.453	-5.59585e-05
1070227	1070227	11756958	3215298.194	-3.16037e-05
1065077	1065077	11756958	3208285.715	2.48948e-06
3572955	3572955	11756958	3218416.028	-1.06889e-05
4767241	4767241	11756958	3191285.22	-3.48995e-05
5569576	5569576	11756958	3195093.875	4.83907e-05
3614412	3614412	11756958	3211708.395	-3.47198e-05
2345273	2345273	11756958	3195679.098	-3.78054e-05
5726974	5726974	11756958	3207575.903	-1.87953e-05
2624337	2624337	11756958	3213857.761	-4.77605e-05
1757034	1757034	11756958	3183931.416	-1.6016e-05
2058027	2058027	11756958	3213058.455	-2.76451e-05
5368988	5368988	11756958	3192902.282	7.39497e-05
5239302	5239302	11756958	3196767.463	-4.13314e-05
1130401	1130401	11756958	3218672.758	-1.44977e-05
3688448	3688448	11756958	3181570.046	-8.94013e-05
1816483	1816483	11756958	3206228.418	-4.86545e-05
4850518	4850518	11756958	3201852.325	-1.94275e-05
2797102	2797102	11756958	3214378.33	-4.56441e-05
4981236	4981236	11756958	3203800.508	-4.87957e-05
4911024	4911024	11756958	3220752.944	-5.04404e-05
4903315	4903315	11756958	3206665.356	-6.8162e-05
2641509	2641509	11756958	3216000.87	-4.38144e-05
4341933	4341933	11756958	3199774.296	-3.16872e-05
1263836	1263836	11756958	3203259.976	-3.22702e-05
2630321	2630321	11756958	3213414.043	-8.80145e-05
2951217	2951217	11756958	3207688.859	-1.15606e-05
2035993	2035993	11756958	3207002.505	-5.39187e-05
1629379	1629379	11756958	3205228.386	-6.11064e-05
5766114	5766114	11756958	3191631.646	-4.81876e-05
5061642	5061642	11756958	3211892.77	-7.19864e-05
3000419	3000419	11756958	3199089.767	-2.08563e-05
5243831	5243831	11756958	3180677.566	-3.82078e-05
2532990	2532990	11756958	3193908.822	-2.06369e-05
1277718	1277718	11756958	3207313.781	-9.78555e-06
5774331	5774331	11756958	3222375.578	-1.78058e-05
2379964	2379964	11756958	3200934.331	-1.36847e-05
4062689	4062689	11756958	3199783.461	-1.41828e-05
5534376	5534376	11756958	3197997.731	-2.80503e-05
1918388	1918388	11756958	3194535.581	-8.38024e-05
2211997	2211997	11756958	3188188.897	-0.000106304
1224162	1224162	11756958	3212268.091	-6.36609e-05
1310828	1310828	11756958	3192873.589	-6.71629e-05
4527450	4527450	11756958	3199163.803	-3.85843e-05
2872648	2872648	11756958	3204017.718	-5.22445e-05
1209899	1209899	11756958	3197414.037	-6.83458e-05
5238369	5238369	11756958	3187816.008	-5.70716e-05
2108806	2108806	11756958	3196139.37	-3.38404e-05
5367617	5367617	11756958	3201600.173	-3.30615e-05
3942568	3942568	11756958	3206639.323	-6.69435e-05
5125882	5125882	11756958	3193023.878	-1.71199e-05
1683955	1683955	11756958	3196749.411	-5.3252e-05
1578865	1578865	11756958	3212417.149	-4.99355e-05
2394587	2394587	11756958	3203756.084	-9.26478e-05
2951896	2951896	11756958	3191428.805	1.84734e-05
2383649	2383649	11756958	3202816.903	-4.01173e-06
5703982	5703982	11756958	3209349.429	-2.8499e-05
1433683	1433683	11756958	3186160.203	-2.52327e-05
2401062	2401062	11756958	3198925.59	9.62078e-07
2606908	2606908	11756958	3197014.124	5.64351e-06
4589936	4589936	11756958	3210497.57	-5.58406e-05
5628159	5628159	11756958	3212816.915	-2.24391e-05
2370666	2370666	11756958	3195763.085	-5.27267e-05
3358739	3358739	11756958	3209754.437	-3.11443e-05
2132276	2132276	11756958	3203615.692	-1.55688e-05
5189571	5189571	11756958	3196890.079	-7.48487e-05
3025911	3025911	11756958	3202708.647	-3.83608e-05
2969016	2969016	11756958	3201770.845	-2.12027e-05
5017615	5017615	11756958	3199449.912	6.57029e-06
1427814	1427814	11756958	3186132.759	-5.72771e-05
2469600	2469600	11756958	3204778.421	-3.23911e-05
3893111	3893111	11756958	3219625.645	-1.98915e-05
2453208	2453208	11756958	3177789.641	-5.90275e-05
3849063	3849063	11756958	3220415.281	-2.71307e-05
1149072	1149072	11756958	3208282.307	-2.98874e-05
3016407	3016407	11756958	3193033.875	-5.8787e-05
3577414	3577414	11756958	3216800.575	-3.7347e-05
2428835	2428835	11756958	3202296.966	-1.25022e-05
2035928	2035928	11756958	3211457.482	-4.30528e-05
3967430	3967430	11756958	3208177.799	-3.69754e-05
4507864	4507864	11756958	3201204.706	-2.71482e-05
2468366	2468366	11756958	3206969.436	-5.19548e-05
5694588	5694588	11756958	3211813.916	-1.9159e-05
4692572	4692572	11756958	3208919.021	-3.98539e-05
3735829	3735829	11756958	3203143.057	-0.000102447
4486866	4486866	11756958	3207084.685	-1.97519e-06
5010247	5010247	11756958	3198645.224	-3.34336e-05
2368163	2368163	11756958	3212420.276	-4.68427e-05
5103361	5103361	11756958	3217702.356	-7.09746e-05
5616938	5616938	11756958	3193649.694	-7.22381e-05
1697085	1697085	11756958	3215890.742	-1.13254e-05
3573200	3573200	11756958	3220486.008	-2.39267e-05
4733222	4733222	11756958	3216818.638	-5.23542e-05
3183528	3183528	11756958	3210735.053	-2.13469e-05
1073533	1073533	11756958	3207241.015	-2.20937e-05
3134596	3134596	11756958	3213597.404	-9.75561e-05
5395305	5395305	11756958	3193089.175	-4.43243e-05
4891499	4891499	11756958	3197686.513	-1.97691e-05
5002520	5002520	11756958	3221703.273	-6.57113e-05
5681536	5681536	11756958	3201098.577	-6.68049e-05
3135722	3135722	11756958	3206460.592	-3.00724e-05
4577807	4577807	11756958	3202187.314	-5.7689e-05
5986056	5986056	11756958	3190899.165	-5.38207e-05
1090316	1090316	11756958	3201169.034	-2.60427e-05
1515624	1515624	11756958	3205637.884	-1.96265e-05
1605579	1605579	11756958	3200733.792	-7.17563e-05
4967859	4967859	11756958	3200154.202	-7.96838e-05
3439131	3439131	11756958	3207194.58	-4.79519e-05
4381251	4381251	11756958	3221476.422	-4.29091e-05
5547542	5547542	11756958	3220931.522	-2.79883e-05
3309534	3309534	11756958	3203309.3	-1.92209e-05
5769571	5769571	11756958	3234622.445	-2.96478e-05
2993324	2993324	11756958	3207389.763	-1.34212e-05
1645300	1645300	11756958	3216856.975	-2.31368e-05
5056556	5056556	11756958	3212802.939	-1.11718e-05
4700268	4700268	11756958	3188591.353	-8.40778e-05
5208656	5208656	11756958	3202910.009	-6.24163e-05
4440350	4440350	11756958	3212951.977	-1.57954e-05
1331845	1331845	11756958	3191037.176	-2.4873e-05
1818786	1818786	11756958	3193573.234	-2.196e-05
5317607	5317607	11756958	3211369.605	-6.50304e-05
3434119	3434119	11756958	3198782.534	-1.40686e-05
3194737	3194737	11756958	3189290.697	-1.59377e-05
3586742	3586742	11756958	3221960.3	-4.99728e-05
1905439	1905439	11756958	3215192.931	-3.22979e-05
1812452	1812452	11756958	3208423.811	-1.99175e-05
4128670	4128670	11756958	3218080.783	-7.12782e-05
2677609	2677609	11756958	3203382.38	6.69681e-06
3373195	3373195	11756958	3198748.632	-8.00005e-05
2153510	2153510	11756958	3210102.574	-5.61037e-05
4752525	4752525	11756958	3207002.201	-8.34797e-05
5794171	5794171	11756958	3214935.335	-3.64303e-05
1506919	1506919	11756958	3197365.121	-4.3011e-06
1961448	1961448	11756958	3206994.782	-7.78031e-05
3455925	3455925	11756958	3206547.922	-1.39512e-05
3723551	3723551	11756958	3206134.532	-5.76415e-05
2348564	2348564	11756958	3212653.066	7.06991e-07
1855744	1855744	11756958	3209255.108	-5.58494e-05
2303488	2303488	11756958	3216460.751	-4.91377e-05
1187274	1187274	11756958	3236205.705	-9.46762e-06
4021758	4021758	11756958	3214176.305	-4.11943e-05
5719648	5719648	11756958	3205040.95	-1.36684e-05
4050365	4050365	11756958	3206031.621	-0.000115311
3902186	3902186	11756958	3206374.444	-1.60967e-05
4557198	4557198	11756958	3199592.078	-1.9022e-05
4372869	4372869	11756958	3201803.754	-3.46214e-05
3318119	3318119	11756958	3219532.847	-7.81714e-05
3043503	3043503	11756958	3212847.889	-1.93399e-05
4654388	4654388	11756958	3201752.9	4.08731e-05
1703458	1703458	11756958	3202067.318	-1.27916e-05
5050276	5050276	11756958	3215011.154	2.10539e-05
4164802	4164802	11756958	3202793.954	-7.68817e-05
1549510	1549510	11756958	3240301.952	-1.84152e-05
1378533	1378533	11756958	3233220.261	-9.60125e-06
3981159	3981159	11756958	3180301.45	7.74876e-05
4827478	4827478	11756958	3213489.366	-9.68181e-05
1621486	1621486	11756958	3214882.369	-1.83705e-05
5130388	5130388	11756958	3218626.27	5.16786e-05
3944435	3944435	11756958	3222063.653	8.6324e-06
2187120	2187120	11756958	3207718.677	7.01349e-05
1697133	1697133	11756958	3207493.155	-3.45307e-05
1952187	1952187	11756958	3228663.18	-4.40234e-06
3765973	3765973	11756958	3206291.71	-3.33137e-05
5071952	5071952	11756958	3189296.324	0.000102942
2866465	2866465	11756958	3195378.846	-4.97364e-05
1454951	1454951	11756958	3197801.576	-3.73819e-05
1727906	1727906	11756958	3215885.169	-5.57279e-05
1027050	1027050	11756958	3211576.436	1.24878e-06
2575941	2575941	11756958	3230390.95	1.56291e-05
1406310	1406310	11756958	3217334.787	-8.5109e-05
3815790	3815790	11756958	3206312.524	-2.3849e-05
1796115	1796115	11756958	3208635.78	-3.86723e-05
5424836	5424836	11756958	3195550.593	-0.000114176
1163677	1163677	11756958	3234896.629	4.26424e-05
4081299	4081299	11756958	3219561.186	9.9187e-06
4398473	4398473	11756958	3197198.238	-1.06423e-05
1535502	1535502	11756958	3205699.462	-3.00422e-05
1422088	1422088	11756958	3234975.88	2.99318e-06
3564165	3564165	11756958	3213126.695	-7.2144e-05
1239623	1239623	11756958	3192657.751	-2.66876e-05
1096985	1096985	11756958	3221258.181	-3.38444e-05
2158788	2158788	11756958	3238668.908	3.36762e-05
3391430	3391430	11756958	3223345.514	-6.19056e-05
3069279	3069279	11756958	3248116.63	3.11717e-06
2890969	2890969	11756958	3200485.877	-2.16432e-05
3744973	3744973	11756958	3197846.065	-8.58027e-05
2568206	2568206	11756958	3202715.013	-4.74137e-05
2269240	2269240	11756958	3183587.976	-3.60498e-05
5527840	5527840	11756958	3194836.112	-2.96677e-05
3214946	3214946	11756958	3195607.268	-0.000105712
1832094	1832094	11756958	3237583.723	-4.73797e-07
1971277	1971277	11756958	3204604.548	-5.699e-05
2711025	2711025	11756958	3217851.564	-7.18676e-06
2453653	2453653	11756958	3217537.68	-5.42854e-05
5668854	5668854	11756958	3198409.783	5.49966e-05
5545899	5545899	11756958	3203414.496	1.99703e-05
4646924	4646924	11756958	3191956.85	-4.3299e-05
1076109	1076109	11756958	3219479.259	-3.46283e-05
5519260	5519260	11756958	3208726.454	-2.1608e-05
5946127	5946127	11756958	3201802.56	-6.53539e-05
4751570	4751570	11756958	3210416.275	-6.88189e-05
1308298	1308298	11756958	3202176.783	-5.68802e-05
2412258	2412258	11756958	3213914.739	8.79389e-06
5236060	5236060	11756958	3201469.298	-9.81038e-05
5381951	5381951	11756958	3214485.542	-0.000100092
5369212	5369212	11756958	3201459.819	1.41685e-05
2948344	2948344	11756958	3207363.201	3.17504e-06
2431516	2431516	11756958	3221725.056	-0.000102187
5918964	5918964	11756958	3208246.027	-5.14317e-06
1259192	1259192	11756958	3213275.852	-4.00404e-05
4585567	4585567	11756958	3223157.674	-1.2432e-05
5579498	5579498	11756958	3196029.559	-3.26495e-05
3966434	3966434	11756958	3195547.181	-6.28019e-05
4751729	4751729	11756958	3201897.083	-4.85441e-05
2500869	2500869	11756958	3195415.708	-1.37194e-05
4353809	4353809	11756958	3200294.491	-2.84015e-05
1837411	1837411	11756958	3207035.947	-4.83069e-05
2387745	2387745	11756958	3201641.337	-3.39581e-05
4929837	4929837	11756958	3208924.2	-3.23909e-05
4346548	4346548	11756958	3215964.597	-3.28736e-05
3147681	3147681	11756958	3210915.324	-2.62939e-05
3862364	3862364	11756958	3188920.792	-1.8946e-05
1586929	1586929	11756958	3189488.144	-6.25184e-05
5800413	5800413	11756958	3184071.105	-5.70489e-05
2597759	2597759	11756958	3207199.625	-1.78887e-05
1997683	1997683	11756958	3206707.562	-4.36982e-05
2489329	2489329	11756958	3187559.399	-4.01448e-05
4991545	4991545	11756958	3217368.989	-5.94932e-05
5181960	5181960	11756958	3204360.835	-2.24122e-05
4917231	4917231	11756958	3204766.011	-4.34658e-05
3162509	3162509	11756958	3199584.185	-1.3706e-05
2211720	2211720	11756958	3198250.34	8.39001e-06
4800425	4800425	11756958	3223204.581	-9.94087e-05
5375320	5375320	11756958	3211285.254	-4.85509e-05
2165191	2165191	11756958	3204795.253	-3.51503e-05
4433521	4433521	11756958	3211499.861	-5.87316e-05
3872487	3872487	11756958	3184284.569	-5.47918e-05
1436477	1436477	11756958	3218202.999	-5.28485e-05
2462758	2462758	11756958	3215271.438	-1.99703e-05
1999081	1999081	11756958	3197074.329	-1.1071e-05
3438399	3438399	11756958	3203934.962	-1.37592e-05
3829956	3829956	11756958	3228142.429	-2.55508e-05
3564788	3564788	11756958	3208737.129	-4.14314e-05
4993038	4993038	11756958	3192900.541	-3.16474e-05
5460042	5460042	11756958	3203425.49	-4.67445e-05
4863171	4863171	11756958	3195156.108	-1.74157e-05
2484336	2484336	11756958	3202829.759	-2.63681e-05
5197005	5197005	11756958	3200466.656	-4.33377e-05
5432758	5432758	11756958	3196637.721	-5.55094e-05
4225099	4225099	11756958	3215322.407	-8.70623e-05
2693211	2693211	11756958	3209898.386	-5.22311e-05
5652859	5652859	11756958	3212543.713	-1.63098e-05
5223197	5223197	11756958	3199631.046	-2.18007e-05
1859907	1859907	11756958	3215405.59	-4.61771e-05
4014740	4014740	11756958	3218021.611	-5.8471e-05
4353864	4353864	11756958	3199427.497	-0.000104677
1989094	1989094	11756958	3204420.704	-6.55287e-05
4980131	4980131	11756958	3194278.079	-4.38444e-05
5332253	5332253	11756958	3211115.575	1.68432e-05
2624202	2624202	11756958	3195311.094	-1.48058e-05
1372308	1372308	11756958	3204905.268	-6.49004e-05
2129585	2129585	11756958	3206036.479	-5.84752e-05
3483863	3483863	11756958	3209265.423	-6.51384e-05
2229530	2229530	11756958	3215866.706	-3.51013e-05
1909452	1909452	11756958	3207174.593	-0.000106396
1756179	1756179	11756958	3215611.292	-3.40699e-05
4443578	4443578	11756958	3212490.245	-4.35439e-05
5013084	5013084	11756958	3194074.563	-2.17938e-05
5163470	5163470	11756958	3179080.813	-3.77333e-05
4550094	4550094	11756958	3199173.245	-3.07983e-05
5452297	5452297	11756958	3212615.464	-7.08063e-05
2139823	2139823	11756958	3207200.073	-4.46523e-05
1173514	1173514	11756958	3206364.913	-2.72506e-05
4185129	4185129	11756958	3212346.768	-3.91526e-05
1733997	1733997	11756958	3208973.576	-4.84631e-05
1108802	1108802	11756958	3190193.831	1.47691e-05
5132320	5132320	11756958	3206055.76	-6.27668e-05
5614673	5614673	11756958	3192673.938	-8.15805e-05
5683766	5683766	11756958	3207304.188	-4.1553e-05
3298571	3298571	11756958	3217313.146	-1.53623e-05
3256200	3256200	11756958	3222893.638	-2.08137e-05
5591827	5591827	11756958	3207769.158	-1.08282e-05
4901223	4901223	11756958	3200871.354	-8.58151e-06
2156347	2156347	11756958	3199707.519	-3.88947e-05
5312990	5312990	11756958	3199512.983	-2.22969e-05
3796984	3796984	11756958	3215574.833	-5.60585e-05
1708139	1708139	11756958	3197266.672	-3.23664e-05
3848823	3848823	11756958	3203478.705	-3.30507e-05
4849198	4849198	11756958	3201614.939	-1.27515e-05
4450741	4450741	11756958	3224869.67	-5.33189e-05
2519962	2519962	11756958	3219743.543	-4.71118e-05
4802729	4802729	11756958	3192807.36	-2.82277e-05
5942401	5942401	11756958	3198875.053	-5.98496e-05
1513695	1513695	11756958	3196593.05	-4.50718e-05
4829039	4829039	11756958	3206221.243	-0.000100337
5440987	5440987	11756958	3204749.37	-4.79808e-05
3274795	3274795	11756958	3206939.391	-2.48452e-05
5997965	5997965	11756958	3212815.539	-4.65872e-05
2435716	2435716	11756958	3199993.342	-6.829e-05
1061477	1061477	11756958	3194733.926	-7.45848e-06
3026621	3026621	11756958	3217973.963	-5.0169e-05
5557002	5557002	11756958	3209594.398	-1.38217e-05
4052486	4052486	11756958	3199187.566	-5.27054e-05
3939986	3939986	11756958	3202925.314	-1.93435e-05
2079748	2079748	11756958	3213236.547	-6.31247e-05
1152634	1152634	11756958	3193030.733	-5.27144e-05
5895315	5895315	11756958	3202637.648	-3.77234e-05
2090638	2090638	11756958	3214534.953	-7.99147e-06
3583054	3583054	11756958	3206308.36	-1.57408e-05
4493592	4493592	11756958	3194268.238	-5.46157e-05
2931801	2931801	11756958	3207912.155	-1.15307e-05
5016234	5016234	11756958	3197808.794	-3.22574e-05
3340471	3340471	11756958	3197802.466	-1.97086e-05
2493153	2493153	11756958	3229118.985	-2.22763e-05
5985979	5985979	11756958	3198344.383	2.77812e-06
4184240	4184240	11756958	3193797.764	-2.75456e-05
2936919	2936919	11756958	3206966.265	-5.60426e-05
4623869	4623869	11756958	3217381.842	-4.94199e-05
4672428	4672428	11756958	3211692.591	-2.78634e-05
4274837	4274837	11756958	3205534.877	-5.37382e-05
2498759	2498759	11756958	3195671.404	-8.37487e-05
1040066	1040066	11756958	3195489.61	-4.32108e-05
2875500	2875500	11756958	3186096.501	-5.47464e-05
5616754	5616754	11756958	3214762.662	-6.42225e-05
1243048	1243048	11756958	3191919.415	-4.36456e-05
5117600	5117600	11756958	3206577.299	-2.46079e-05
1934370	1934370	11756958	3218287.311	-1.06729e-05
2880053	2880053	11756958	3206073.537	1.9896e-06
4259663	4259663	11756958	3208244.968	-6.11827e-05
5400439	5400439	11756958	3211781.627	-1.30121e-05
1463825	1463825	11756958	3206992.046	-1.27921e-05
4389618	4389618	11756958	3210802.998	-4.2882e-05
5622133	5622133	11756958	3194400.232	-2.30052e-05
4833989	4833989	11756958	3199212.694	-4.71534e-05
5308933	5308933	11756958	3206597.275	-0.000104504
4431451	4431451	11756958	3206947.571	3.85062e-05
1517312	1517312	11756958	3188429.804	-4.30331e-05
4036164	4036164	11756958	3186997.403	-3.61035e-05
3452373	3452373	11756958	3195241.313	-1.75679e-05
1243084	1243084	11756958	3231213.292	-2.30116e-05
4119506	4119506	11756958	3210204.212	-2.75225e-05
5915565	5915565	11756958	3198162.264	-1.71698e-05
4529928	4529928	11756958	3218858.771	-4.04589e-05
3258161	3258161	11756958	3200735.862	7.20929e-05
3436888	3436888	11756958	3219030.194	1.60077e-05
1136902	1136902	11756958	3203950.965	-6.09959e-05
3201872	3201872	11756958	3212120.933	-4.89587e-05
5506592	5506592	11756958	3218749.364	-4.64842e-05
2433756	2433756	11756958	3200237.83	-9.85341e-06
1391674	1391674	11756958	3206559.453	-4.90361e-05
5550581	5550581	11756958	3203862.962	-6.60678e-05
1992301	1992301	11756958	3205951.549	-1.99762e-05
4000476	4000476	11756958	3223807.727	2.27186e-07
5346299	5346299	11756958	3201788.152	-6.69495e-05
3814493	3814493	11756958	3207291.999	6.6075e-05
1362309	1362309	11756958	3205127.025	-4.72767e-05
2163986	2163986	11756958	3205687.555	-1.33875e-05
3250226	3250226	11756958	3211094.446	1.29447e-06
1717641	1717641	11756958	3215018.841	-2.73181e-05
5294189	5294189	11756958	3221319.023	-1.15755e-05
5014550	5014550	11756958	3206418.712	-6.56853e-05
5607580	5607580	11756958	3221332.256	-7.55876e-05
1399564	1399564	11756958	3210689.879	-7.52535e-05
2013712	2013712	11756958	3201833.035	-9.23387e-05
2190450	2190450	11756958	3202315.333	-2.33493e-05
3529372	3529372	11756958	3207577.509	-5.44345e-05
2408713	2408713	11756958	3210077.628	-3.04228e-05
1024377	1024377	11756958	3226428.636	-9.18057e-07
5028554	5028554	11756958	3210240.862	-7.08384e-05
1660274	1660274	11756958	3214157.634	-1.64123e-05
1279867	1279867	11756958	3204189.342	-2.71154e-05
5550244	5550244	11756958	3186787.188	-6.26822e-05
3305984	3305984	11756958	3192739.378	-3.46865e-05
5824995	5824995	11756958	3194443.563	-2.13893e-05
3964619	3964619	11756958	3213956.463	5.20315e-05
2555682	2555682	11756958	3218095.645	-6.9665e-05
1349614	1349614	11756958	3211349.101	-4.65327e-05
1358442	1358442	11756958	3213296.224	-4.21211e-05
3319433	3319433	11756958	3194111.809	-5.63301e-05
4110081	4110081	11756958	3198413.009	-5.62622e-05
3884960	3884960	11756958	3209248.762	-9.38999e-05
1760697	1760697	11756958	3218088.919	-2.95503e-05
1062566	1062566	11756958	3222494.086	-6.14932e-05
2687637	2687637	11756958	3206083.448	-3.14615e-05
4964479	4964479	11756958	3195172.771	-2.65345e-05
5505486	5505486	11756958	3199458.427	-7.12568e-05
5936392	5936392	11756958	3216805.107	-4.00148e-05
5293425	5293425	11756958	3208223.61	-7.16315e-05
2317416	2317416	11756958	3198875.322	-5.08517e-05
1496033	1496033	11756958	3218344.122	-7.51765e-05
4557211	4557211	11756958	3229772.457	3.5626e-05
3102708	3102708	11756958	3199584.231	-1.97627e-05
5071542	5071542	11756958	3211350.769	-2.26742e-05
1088103	1088103	11756958	3200106.574	-6.81572e-05
2608474	2608474	11756958	3201040.19	-4.709e-05
1500669	1500669	11756958	3203947.73	-4.74524e-05
5036302	5036302	11756958	3200640.045	-5.72887e-05
3272149	3272149	11756958	3204153.211	-4.35735e-05
5946725	5946725	11756958	3212357.222	9.34902e-06
5746054	5746054	11756958	3206836.393	-4.7031e-05
5171626	5171626	11756958	3211226.778	4.1054e-06
4400369	4400369	11756958	3215970.245	3.52354e-07
2407361	2407361	11756958	3201269.688	-8.01459e-06
4937587	4937587	11756958	3200541.764	-5.39976e-05
1610806	1610806	11756958	3204722.606	-2.59319e-05
2792760	2792760	11756958	3204212.012	-3.32266e-05
3292864	3292864	11756958	3195893.045	-1.98003e-05
4590377	4590377	11756958	3205427.233	-8.77757e-05
1466865	1466865	11756958	3209160.691	-3.16346e-05
3604388	3604388	11756958	3200147.667	-6.091e-05
2751142	2751142	11756958	3203988.287	-2.41165e-05
4105897	4105897	11756958	3201293.682	-2.54881e-05
3575516	3575516	11756958	3202806.99	-3.94258e-05
1120649	1120649	11756958	3210924.787	-7.7497e-05
4634104	4634104	11756958	3203115.518	-7.73426e-05
4658056	4658056	11756958	3203968.88	-2.22708e-05
2656020	2656020	11756958	3212468.822	-7.38283e-06
5748104	5748104	11756958	3184339.13	-5.83911e-05
4745219	4745219	11756958	3220275.731	1.07204e-05
3451034	3451034	11756958	3203824.212	-3.21592e-05
5210029	5210029	11756958	3204101.234	-7.31141e-05
2475148	2475148	11756958	3202542.922	-2.36452e-05
3049831	3049831	11756958	3199009.724	-7.89701e-05
2047273	2047273	11756958	3195097.526	-1.51192e-05
2835820	2835820	11756958	3223397.83	-2.86933e-05
3796146	3796146	11756958	3213457.906	-5.80109e-05
2044281	2044281	11756958	3212233.876	-4.11636e-05
5282029	5282029	11756958	3191093.106	-3.58417e-05
4377558	4377558	11756958	3200291.836	-4.59895e-05
3649132	3649132	11756958	3209368.999	-4.51754e-05
1455149	1455149	11756958	3198725.117	3.96322e-06
3421412	3421412	11756958	3196044.402	-5.80073e-05
4493460	4493460	11756958	3205894.372	-3.71422e-05
4341992	4341992	11756958	3209646.988	-2.88535e-05
3550899	3550899	11756958	3182533.64	8.41867e-05
4326986	4326986	11756958	3206375.98	-5.95773e-05
3221259	3221259	11756958	3199973.986	-5.10278e-05
5185976	5185976	11756958	3187224.565	-5.79355e-05
4542787	4542787	11756958	3192075.965	-4.29676e-05
5455301	5455301	11756958	3200663.184	-6.59245e-05
2269310	2269310	11756958	3210372.523	-4.59612e-05
4865231	4865231	11756958	3211629.494	-4.44354e-05
2592539	2592539	11756958	3206369.85	-5.46947e-06
5574655	5574655	11756958	3209840.367	-4.14935e-05
4866311	4866311	11756958	3199498.469	-5.32694e-06
2829913	2829913	11756958	3214939.927	-5.04901e-05
5163964	5163964	11756958	3205949.371	-3.5314e-05
4104824	4104824	11756958	3206601.482	-3.01455e-05
2844176	2844176	11756958	3188318.717	-2.8017e-05
2637149	2637149	11756958	3216024.94	-1.57316e-05
5605522	5605522	11756958	3191208.631	-4.13693e-05
2027793	2027793	11756958	3207523.091	-4.12396e-05
1294847	1294847	11756958	3199534.32	-2.38479e-05
4650288	4650288	11756958	3220458.769	-1.4809e-05
4445289	4445289	11756958	3195185.953	-5.63071e-05
1652929	1652929	11756958	3209320.402	-3.19769e-05
5606829	5606829	11756958	3192772.095	-6.16964e-05
3102012	3102012	11756958	3207956.751	-2.17841e-05
3896877	3896877	11756958	3211151.902	-1.53961e-05
4968084	4968084	11756958	3221515.124	-3.71481e-05
3991883	3991883	11756958	3211707.022	-1.19665e-05
3980770	3980770	11756958	3188003.434	-6.11456e-05
4962030	4962030	11756958	3213965.404	-6.331e-05
3030182	3030182	11756958	3210242.827	-2.54077e-05
6001949	6001949	11756958	3202238.111	-2.50434e-05
2053352	2053352	11756958	3213039.557	-5.25651e-05
4259758	4259758	11756958	3215653.598	-1.89779e-05
4430713	4430713	11756958	3197150.094	3.08074e-07
5708898	5708898	11756958	3190257.684	-1.24679e-05
2048451	2048451	11756958	3211571.378	-1.21869e-05
5617230	5617230	11756958	3180529.486	-3.06539e-05
2609194	2609194	11756958	3199209.158	9.26777e-06
3673091	3673091	11756958	3218342.072	-5.46459e-05
2486231	2486231	11756958	3211239.146	-1.64956e-06
5913230	5913230	11756958	3210031.171	-7.70802e-05
5256324	5256324	11756958	3200730.713	-6.20031e-05
5250501	5250501	11756958	3218201.92	-1.0873e-05
5255433	5255433	11756958	3210196.221	-2.02577e-06
2909200	2909200	11756958	3212185.459	-6.97079e-05
2253640	2253640	11756958	3207335.838	1.09956e-05
2276805	2276805	11756958	3207444.171	-2.21728e-06
5671024	5671024	11756958	3194455.622	-8.99149e-05
1609233	1609233	11756958	3190073.064	-3.73147e-05
1334226	1334226	11756958	3195392.681	-7.80137e-05
3827718	3827718	11756958	3203944.696	-6.85642e-05
4287773	4287773	11756958	3211222.41	-5.74811e-05
5602818	5602818	11756958	3202909.799	-6.28889e-05
1332492	1332492	11756958	3209962.663	-4.27229e-05
4493637	4493637	11756958	3189854.86	-5.72527e-05
3985744	3985744	11756958	3203744.488	-2.28863e-05
1407950	1407950	11756958	3203992.434	-4.21156e-05
5872314	5872314	11756958	3208815.33	-3.59095e-05
2981343	2981343	11756958	3213419.499	-3.58723e-06
5376185	5376185	11756958	3218874.199	-6.11746e-05
3332691	3332691	11756958	3207993.485	-6.8168e-05
4518576	4518576	11756958	3206787.209	-2.90235e-05
5377939	5377939	11756958	3226757.387	-7.98361e-05
5267786	5267786	11756958	3196055.014	-3.85391e-05
2769584	2769584	11756958	3202107.372	1.50747e-05
5787755	5787755	11756958	3199822.92	-3.91646e-05
2141955	2141955	11756958	3204655.492	-4.8389e-05
4372445	4372445	11756958	3224418.171	-6.50919e-05
4508035	4508035	11756958	3227089.999	8.33924e-06
5716458	5716458	11756958	3193634.773	-5.30428e-05
1998319	1998319	11756958	3208479.216	-8.03779e-05
2789408	2789408	11756958	3184911.14	7.4421e-06
1155821	1155821	11756958	3203088.419	-8.20521e-05
1120244	1120244	11756958	3211109.03	9.53076e-06
4383311	4383311	11756958	3209008.277	-6.87947e-05
2489159	2489159	11756958	3217845.709	2.48019e-05
1991396	1991396	11756958	3200109.547	-7.92782e-05
4729906	4729906	11756958	3196487.081	-5.04552e-05
3595487	3595487	11756958	3216813.044	-5.29623e-05
3281797	3281797	11756958	3194833.726	-4.62029e-05
2230963	2230963	11756958	3201741.461	-1.86617e-05
2987095	2987095	11756958	3195587.536	-6.55874e-05
4425659	4425659	11756958	3197912.322	4.54177e-05
1011066	1011066	11756958	3209124.807	7.84284e-05
4638898	4638898	11756958	3216364.266	-1.00654e-06
4615108	4615108	11756958	3209972.324	4.35661e-05
2283527	2283527	11756958	3214281.984	-3.82523e-05
1966429	1966429	11756958	3203753.083	-4.00125e-05
2146662	2146662	11756958	3193171.262	4.12369e-06
3959184	3959184	11756958	3195093.066	5.34138e-05
1533572	1533572	11756958	3213267.566	-4.49219e-05
1028163	1028163	11756958	3217830.091	-5.52882e-05
4513588	4513588	11756958	3220505.184	-4.06573e-05
3819379	3819379	11756958	3245266.471	2.79866e-05
3078578	3078578	11756958	3201339.128	2.76938e-06
5839776	5839776	11756958	3196258.169	-3.82062e-05
5183902	5183902	11756958	3196854.475	-4.0914e-05
3858062	3858062	11756958	3197847.811	-1.8501e-06
3197749	3197749	11756958	3207291.336	-3.448e-05
3999151	3999151	11756958	3205908.356	-6.75855e-05
3470586	3470586	11756958	3217480.117	-1.97735e-05
3279780	3279780	11756958	3243609.801	1.55516e-06
4701735	4701735	11756958	3214839.088	-2.9562e-05
1242591	1242591	11756958	3191326.717	8.76895e-05
2680349	2680349	11756958	3210909.516	-4.34794e-05
4856251	4856251	11756958	3202670.22	-7.96906e-06
3916107	3916107	11756958	3224565.877	-4.14902e-05
2090248	2090248	11756958	3191091.476	-5.49008e-05
5630633	5630633	11756958	3209659.337	-3.61981e-05
1748214	1748214	11756958	3196356.134	-3.37424e-05
2266193	2266193	11756958	3212610.452	-4.8962e-05
3104556	3104556	11756958	3216792.877	3.00043e-05
5614200	5614200	11756958	3210750.38	-4.78714e-05
5480505	5480505	11756958	3200902.6	-4.34158e-05
2354255	2354255	11756958	3203235.01	-2.67447e-05
2777198	2777198	11756958	3189906.695	-5.51912e-05
3781321	3781321	11756958	3195447.277	-4.93345e-05
2642497	2642497	11756958	3211742.847	-6.40881e-05
3056811	3056811	11756958	3199041.035	-4.09216e-05
4896149	4896149	11756958	3205824.793	-2.06075e-05
1935476	1935476	11756958	3206246.503	-2.2312e-05
4121470	4121470	11756958	3186974.397	-8.70274e-05
4463762	4463762	11756958	3190211.988	-7.58814e-05
2155499	2155499	11756958	3228346.582	-2.62443e-05
1227161	1227161	11756958	3210016.937	-4.22292e-05
1036775	1036775	11756958	3209872.609	-2.45728e-05
1654568	1654568	11756958	3190429.065	-4.48766e-05
1416777	1416777	11756958	3202550.758	-4.12139e-05
1686181	1686181	11756958	3209803.489	-2.91508e-05
3549270	3549270	11756958	3205713.435	-3.38891e-05
5610050	5610050	11756958	3205312.5	-2.07763e-05
5903099	5903099	11756958	3188009.827	-4.4911e-05
1793551	1793551	11756958	3210268.889	-7.19839e-05
5243012	5243012	11756958	3201114.325	-1.36151e-05
2708117	2708117	11756958	3192267.803	-3.36572e-05
1999684	1999684	11756958	3197512.286	-7.65932e-05
2799598	2799598	11756958	3218104.766	-7.28982e-05
4482860	4482860	11756958	3217663.34	-3.67707e-05
1285876	1285876	11756958	3205714.582	-5.69976e-05
4801063	4801063	11756958	3197767.289	-5.4141e-05
4401903	4401903	11756958	3198516.639	-8.07381e-05
2405811	2405811	11756958	3197774.608	-2.68302e-05
1654187	1654187	11756958	3217589.485	1.43453e-06
1033186	1033186	11756958	3202944.032	1.23986e-05
3501980	3501980	11756958	3207841.845	-0.00010406
3420921	3420921	11756958	3184713.14	-1.41829e-05
5124337	5124337	11756958	3204295.722	-2.52708e-05
1156690	1156690	11756958	3208318.264	-4.10842e-05
4850627	4850627	11756958	3208817.88	-2.43899e-05
3907565	3907565	11756958	3205060.01	-4.73659e-05
5520159	5520159	11756958	3221229.483	-6.64633e-05
1928127	1928127	11756958	3217221.017	3.28412e-05
4821105	4821105	11756958	3209903.247	-5.14641e-05
5211332	5211332	11756958	3205148.458	-6.149e-05
3687329	3687329	11756958	3205939.112	-7.1559e-05
3626035	3626035	11756958	3201315.667	-5.67005e-05
3836214	3836214	11756958	3194956.111	-8.19779e-05
2243543	2243543	11756958	3200874.173	-4.65324e-05
5344094	5344094	11756958	3205756.724	-3.4924e-05
1710177	1710177	11756958	3182046.172	-1.72952e-05
4407313	4407313	11756958	3212136.036	-4.31863e-05
5828045	5828045	11756958	3216164.206	-4.8645e-05
2488760	2488760	11756958	3193741.701	-4.07754e-05
6019056	6019056	11756958	3197449.152	-3.46927e-05
5953474	5953474	11756958	3212447.638	-3.73607e-05
2297938	2297938	11756958	3203452.067	-6.10975e-05
4634874	4634874	11756958	3204341.118	-4.57801e-05
4840226	4840226	11756958	3193208.029	1.27863e-05
1332198	1332198	11756958	3212801.553	-1.36587e-05
3774991	3774991	11756958	3249359.628	-3.01766e-05
1140121	1140121	11756958	3215568.005	-4.96976e-05
5502562	5502562	11756958	3198278.857	-6.35605e-05
5408993	5408993	11756958	3203983.326	-6.52064e-05
1317166	1317166	11756958	3210254.868	-6.59368e-05
2530481	2530481	11756958	3177441.691	-6.47326e-05
3444121	3444121	11756958	3198752.948	-1.80865e-05
2487858	2487858	11756958	3204839.64	-5.84111e-05
5458391	5458391	11756958	3225395.209	-4.14492e-05
1964852	1964852	11756958	3205736.048	-3.16803e-05
4741903	4741903	11756958	3181876.618	-6.56181e-05
1326375	1326375	11756958	3193894.254	-5.72127e-05
1808565	1808565	11756958	3200869.559	-6.19588e-06
3094787	3094787	11756958	3192839.925	-3.36551e-05
1665500	1665500	11756958	3208470.167	-1.70879e-05
3769233	3769233	11756958	3199627.076	4.74902e-06
2000348	2000348	11756958	3191359.382	7.42413e-05
1191241	1191241	11756958	3209593.533	-2.3306e-05
4028849	4028849	11756958	3201337.899	-2.68806e-05
5116980	5116980	11756958	3176405.722	-3.29219e-05
4548800	4548800	11756958	3229266.907	-1.94643e-07
5489591	5489591	11756958	3194134.783	4.96591e-05
1893565	1893565	11756958	3203125.637	-3.8408e-05
4565829	4565829	11756958	3209398.621	-5.51333e-06
3575466	3575466	11756958	3233735.764	-2.66473e-05
2772952	2772952	11756958	3201416.48	-3.88889e-05
3853064	3853064	11756958	3217676.524	-2.32758e-05
2219694	2219694	11756958	3233408.246	-4.62729e-06
5173349	5173349	11756958	3209650.388	-2.18508e-05
5197627	5197627	11756958	3207475.466	-4.49803e-05
4120844	4120844	11756958	3206103.883	-2.20727e-06
3517433	3517433	11756958	3209098.955	-2.39093e-05
2616329	2616329	11756958	3222888.205	-6.51584e-05
3525580	3525580	11756958	3199674.543	2.00824e-05
2432623	2432623	11756958	3200027.791	-5.48213e-05
1224869	1224869	11756958	3187804.55	-1.80741e-05
2860793	2860793	11756958	3206695.816	-4.51289e-05
5505756	5505756	11756958	3203645.641	-3.24931e-05
1220675	1220675	11756958	3217504.723	-4.09888e-05
3848315	3848315	11756958	3200401.639	-2.78682e-05
5377626	5377626	11756958	3209636.224	-7.6402e-05
4585699	4585699	11756958	3209338.76	-2.80385e-05
4171843	4171843	11756958	3196792.301	-4.58515e-05
4338374	4338374	11756958	3197462.183	-3.88555e-05
5747078	5747078	11756958	3216151.347	-7.23064e-05
2322387	2322387	11756958	3201386.729	-8.10213e-05
4702030	4702030	11756958	3200627.228	-6.84594e-05
2408431	2408431	11756958	3216764.062	-1.15016e-05
3842494	3842494	11756958	3201128.671	-2.36641e-05
2697398	2697398	11756958	3195523.118	-4.50631e-05
3180115	3180115	11756958	3208247.83	-6.22671e-05
3852965	3852965	11756958	3203377.644	-5.68885e-05
5256390	5256390	11756958	3197224.037	-5.17105e-05
2699783	2699783	11756958	3221043.484	-6.04017e-05
2695522	2695522	11756958	3188993.082	-9.9892e-05
3138590	3138590	11756958	3199693.857	-3.38678e-05
1589221	1589221	11756958	3246025.783	-4.44111e-06
4984210	4984210	11756958	3219515.358	-4.51377e-06
5181089	5181089	11756958	3210389.162	-3.45328e-05
2435633	2435633	11756958	3220211.888	9.00338e-07
5417553	5417553	11756958	3205972.749	-4.37816e-05
1546572	1546572	11756958	3212543.658	-5.43483e-05
4280697	4280697	11756958	3214491.279	-2.7037e-05
4826069	4826069	11756958	3206907.532	-4.56607e-05
1720306	1720306	11756958	3218780.275	-8.94146e-05
1522445	1522445	11756958	3205157.508	-0.000114688
5533722	5533722	11756958	3200294.466	-6.27829e-05
4689793	4689793	11756958	3196285.151	-6.2083e-05
1819306	1819306	11756958	3201476.075	-1.86446e-05
4490379	4490379	11756958	3212386.478	-4.13387e-05
2006168	2006168	11756958	3196015.32	-3.16087e-05
2418351	2418351	11756958	3205267.595	-6.3142e-05
5643360	5643360	11756958	3198000.985	-5.27891e-05
3887221	3887221	11756958	3204227.902	-8.7171e-05
2775233	2775233	11756958	3204959.473	-5.12521e-06
1333244	1333244	11756958	3214079.872	-3.32981e-05
4078768	4078768	11756958	3182978.341	-4.03005e-05
3488025	3488025	11756958	3218312.493	-4.54748e-05
1644151	1644151	11756958	3189296.692	-5.69483e-05
2264327	2264327	11756958	3216461.081	-4.32087e-05
5356117	5356117	11756958	3189671.656	-4.968e-05
1373833	1373833	11756958	3197169.101	-1.79101e-05
4481291	4481291	11756958	3202068.826	5.52148e-05
4635680	4635680	11756958	3190031.531	6.8214e-05
4759438	4759438	11756958	3201071.932	-6.0359e-05
2684774	2684774	11756958	3189178.094	-4.33822e-05
4680407	4680407	11756958	3199049.952	-4.99417e-05
3647873	3647873	11756958	3198720.28	-6.70891e-05
4354674	4354674	11756958	3214798.847	-3.22376e-05
4659223	4659223	11756958	3206603.457	-1.13568e-05
5245959	5245959	11756958	3205217.243	-5.69313e-05
5296911	5296911	11756958	3226573.961	-9.45844e-07
3390569	3390569	11756958	3231965.43	-1.17401e-05
4912560	4912560	11756958	3225179.438	-5.30811e-05
1413753	1413753	11756958	3207570.263	-1.60978e-05
6004483	6004483	11756958	3196564.31	-5.0739e-05
3741970	3741970	11756958	3201311.663	-5.83212e-05
4231926	4231926	11756958	3212380.919	5.75697e-06
3363605	3363605	11756958	3223732.267	8.3373e-06
1575551	1575551	11756958	3212443.922	-6.10324e-05
1581812	1581812	11756958	3230965.4	-5.25512e-06
2152088	2152088	11756958	3192927.014	-6.75071e-05
4162859	4162859	11756958	3197643.127	4.1225e-05
5495349	5495349	11756958	3214145.449	-9.59908e-05
4193686	4193686	11756958	3195609.315	-4.73982e-06
4714809	4714809	11756958	3207075.497	-3.84959e-05
3491804	3491804	11756958	3208301.215	-3.02484e-05
4541872	4541872	11756958	3209277.712	-6.64356e-05
3181981	3181981	11756958	3200092.158	3.09788e-05
2942627	2942627	11756958	3195069.642	-4.51259e-05
4011271	4011271	11756958	3204135.009	-6.09389e-06
4092825	4092825	11756958	3193180.687	-4.20439e-05
3259263	3259263	11756958	3196444.693	-8.16909e-06
2129034	2129034	11756958	3205171.534	-1.52006e-05
5260853	5260853	11756958	3214800.715	-5.45942e-05
1764398	1764398	11756958	3202532.945	-6.43016e-05
2375582	2375582	11756958	3203964.146	-6.59837e-05
3957970	3957970	11756958	3218872.659	-2.61919e-05
3244119	3244119	11756958	3220487.169	-5.6498e-05
2120249	2120249	11756958	3196291.536	-3.43199e-05
5368091	5368091	11756958	3197480.329	-3.02326e-05
3492045	3492045	11756958	3216990.004	-5.25776e-05
3803030	3803030	11756958	3213530.764	-1.50601e-05
5297579	5297579	11756958	3231856.183	1.31556e-05
1092690	1092690	11756958	3206255.846	-3.98096e-05
4751673	4751673	11756958	3197034.999	4.57334e-06
1722068	1722068	11756958	3209170.495	-1.63295e-05
1219695	1219695	11756958	3202372.289	-8.81436e-05
4770341	4770341	11756958	3200513.306	-6.76839e-05
1644441	1644441	11756958	3203230.528	-5.27642e-05
5476064	5476064	11756958	3199778.29	-4.92086e-05
4775666	4775666	11756958	3215019.111	-4.08411e-05
5068833	5068833	11756958	3204512.535	-1.16552e-05
5690170	5690170	11756958	3209100.712	-8.52854e-05
4604765	4604765	11756958	3199225.651	-4.15806e-05
2972067	2972067	11756958	3214716.483	1.37492e-05
2861343	2861343	11756958	3201918.071	-9.62963e-05
1033038	1033038	11756958	3204238.938	-5.49863e-05
5436642	5436642	11756958	3207356.082	-7.68766e-05
4161424	4161424	11756958	3212780.169	-3.96068e-05
4602439	4602439	11756958	3218071.77	-3.90468e-05
3087935	3087935	11756958	3214424.237	-3.09048e-05
2448154	2448154	11756958	3204682.045	-2.52252e-05
5991874	5991874	11756958	3212955.661	-5.11971e-05
5244014	5244014	11756958	3211454.522	-2.31189e-05
2193137	2193137	11756958	3203485.5	-6.54344e-05
3473179	3473179	11756958	3201206.96	-0.000120542
1810544	1810544	11756958	3183277.655	-4.72705e-05
1085495	1085495	11756958	3204662.071	-5.55878e-05
5850919	5850919	11756958	3212014.75	-2.92336e-05
2595032	2595032	11756958	3222668.157	1.99681e-05
2037418	2037418	11756958	3186291.55	-4.15946e-05
5654342	5654342	11756958	3201085.291	-6.56962e-05
3601170	3601170	11756958	3206555.705	1.60983e-05
1372805	1372805	11756958	3212497.9	-2.62257e-05
2993125	2993125	11756958	3217532.87	-7.79017e-05
2993102	2993102	11756958	3212250.443	-3.00045e-05
5369370	5369370	11756958	3203572.918	-5.45428e-05
2159772	2159772	11756958	3196776.992	-6.51637e-05
4686338	4686338	11756958	3203922.433	-7.49604e-06
3492854	3492854	11756958	3202448.852	-1.93945e-05
1389132	1389132	11756958	3194723.406	-1.69303e-05
5221076	5221076	11756958	3203824.251	-4.15619e-05
3854491	3854491	11756958	3194626.334	-3.03322e-05
1276727	1276727	11756958	3203110.774	-2.16265e-05
4195341	4195341	11756958	3192770.23	-7.53172e-05
5569599	5569599	11756958	3174223.65	2.27938e-05
3163531	3163531	11756958	3202405.311	-6.73034e-05
2572373	2572373	11756958	3194921.603	-3.9806e-05
5335844	5335844	11756958	3203918.819	-8.70877e-05
2187775	2187775	11756958	3208761.846	1.51833e-05
3660697	3660697	11756958	3225435.103	-2.17468e-05
4538945	4538945	11756958	3209897.695	-4.51856e-05
3437858	3437858	11756958	3209092.139	-2.12989e-05
3122747	3122747	11756958	3187265.776	-5.88124e-05
1141047	1141047	11756958	3218534.731	-0.000109987
3766656	3766656	11756958	3212168.609	-8.20295e-05
1865296	1865296	11756958	3199159.75	-4.6163e-05
1682930	1682930	11756958	3211879.416	-1.96131e-06
4845113	4845113	11756958	3206906.671	-4.27989e-05
2231411	2231411	11756958	3201669.923	4.12597e-07
3322373	3322373	11756958	3217745.915	-7.20293e-05
4161864	4161864	11756958	3211787.49	-2.98107e-05
5514772	5514772	11756958	3231452.62	-5.71709e-05
4221591	4221591	11756958	3219920.057	-3.522e-05
1490907	1490907	11756958	3196019.347	-4.91014e-05
2489240	2489240	11756958	3191873.882	-2.90682e-05
3476493	3476493	11756958	3204368.575	-2.66377e-05
1763548	1763548	11756958	3227097.764	1.26519e-05
1052329	1052329	11756958	3197717.427	-5.25694e-05
3808875	3808875	11756958	3224068.257	-0.000110995
3307173	3307173	11756958	3216902.857	-3.16439e-06
3459158	3459158	11756958	3222653.753	-5.50304e-05
2905482	2905482	11756958	3202931.214	-8.55668e-05
5366387	5366387	11756958	3210261.52	-6.2559e-05
4612955	4612955	11756958	3197682.173	-8.57144e-05
4924854	4924854	11756958	3206448.7	-2.93533e-05
2784936	2784936	11756958	3193055.038	-6.76661e-05
2892408	2892408	11756958	3199919.034	-2.32447e-05
4617940	4617940	11756958	3203909.911	-2.81419e-05
5626324	5626324	11756958	3191640.013	-1.44728e-05
4020026	4020026	11756958	3205490.004	-4.73652e-05
1064619	1064619	11756958	3203833.251	-5.98553e-05
1288967	1288967	11756958	3206127.751	-1.32426e-05
3860872	3860872	11756958	3188704.254	-2.20714e-05
1729793	1729793	11756958	3209186.174	-7.31422e-05
5473983	5473983	11756958	3196857.917	-6.27659e-05
4743130	4743130	11756958	3209757.152	-8.68401e-06
2954772	2954772	11756958	3215534.362	-8.21885e-05
4525777	4525777	11756958	3201348.122	-3.34341e-05
5375625	5375625	11756958	3178613.604	-6.6127e-05
2051314	2051314	11756958	3216302.16	-4.08154e-05
2261695	2261695	11756958	3205853.048	-3.51466e-05
1314035	1314035	11756958	3209290.721	-6.27518e-05
3012830	3012830	11756958	3229769.142	-7.732e-05
5000669	5000669	11756958	3227888.234	-8.40255e-05
2351155	2351155	11756958	3205492.537	-4.6042e-06
3339583	3339583	11756958	3206801.343	-3.54985e-05
1156915	1156915	11756958	3189484.38	-4.4426e-05
3731535	3731535	11756958	3199885.705	-4.06728e-05
4361895	4361895	11756958	3202096.942	-4.86305e-05
2135899	2135899	11756958	3200088.709	-6.41507e-05
2628411	2628411	11756958	3212289.171	-9.90798e-05
2509832	2509832	11756958	3193701.484	-4.46708e-05
3176077	3176077	11756958	3198067.96	-5.94784e-05
4150869	4150869	11756958	3215049.283	-3.65193e-05
1120854	1120854	11756958	3204848.336	-2.41188e-05
2661114	2661114	11756958	3213524.742	-3.80554e-05
1351387	1351387	11756958	3199806.953	-3.95353e-05
4730143	4730143	11756958	3206243.112	-2.65007e-05
5686036	5686036	11756958	3194064.567	-8.70828e-05
3801094	3801094	11756958	3194600.961	-1.27022e-05
3867307	3867307	11756958	3198276.574	-4.80876e-05
1890643	1890643	11756958	3195560.049	-5.66768e-05
4670321	4670321	11756958	3201838.928	-4.78087e-05
5739833	5739833	11756958	3211247.302	-7.59893e-05
2584664	2584664	11756958	3199915.612	-8.46233e-05
2146172	2146172	11756958	3195330.106	-1.96314e-05
5215636	5215636	11756958	3202832.651	-4.70763e-06
1436583	1436583	11756958	3206022.607	-6.37363e-06
1195117	1195117	11756958	3192466.131	-3.44827e-05
3391825	3391825	11756958	3200505.331	-6.30098e-06
4772762	4772762	11756958	3208196.849	1.21085e-05
3470592	3470592	11756958	3201551.715	-2.44266e-05
2526272	2526272	11756958	3198377.631	-0.000124211
5239408	5239408	11756958	3195916.574	-3.39724e-05
4200252	4200252	11756958	3217179.714	5.56132e-05
3968480	3968480	11756958	3220230.905	-4.4253e-05
4128219	4128219	11756958	3202380.787	-5.3981e-05
3561533	3561533	11756958	3214139.629	1.72239e-05
4164922	4164922	11756958	3208987.811	-6.5737e-05
1867118	1867118	11756958	3230029.735	-1.95262e-05
2106964	2106964	11756958	3208887.787	-8.1678e-06
5534561	5534561	11756958	3191882.002	-4.51334e-05
5295680	5295680	11756958	3209006.433	-6.32228e-05
2111100	2111100	11756958	3193038.557	-4.53497e-05
5786248	5786248	11756958	3185513.067	-8.04321e-05
4240459	4240459	11756958	3217837.694	-4.62576e-05
4789070	4789070	11756958	3206452.132	-3.66713e-05
2549143	2549143	11756958	3203260.426	-3.38553e-05
5033023	5033023	11756958	3206523.218	-2.96437e-05
2738142	2738142	11756958	3197734.841	-1.07756e-05
1426217	1426217	11756958	3202719.563	-1.77784e-05
5516153	5516153	11756958	3183188.6	-5.14043e-05
2847102	2847102	11756958	3210695.924	-7.25766e-05
4861826	4861826	11756958	3223546.006	-2.79175e-05
5070165	5070165	11756958	3204256.223	-5.85749e-05
5104837	5104837	11756958	3215998.419	-7.853e-05
1258723	1258723	11756958	3197690.921	-2.65114e-05
1620951	1620951	11756958	3203124.712	8.90709e-06
3117374	3117374	11756958	3218192.614	-8.22685e-05
1511980	1511980	11756958	3216278.121	-4.04345e-05
1732977	1732977	11756958	3207382.185	-9.57292e-06
4770685	4770685	11756958	3199721.317	7.4031e-05
3593260	3593260	11756958	3209068.763	-2.87989e-05
5780976	5780976	11756958	3198893.111	-2.34755e-05
3004102	3004102	11756958	3201057.708	-1.71124e-05
3077918	3077918	11756958	3194949.491	-1.89987e-05
2711140	2711140	11756958	3199872	-4.89698e-05
5500751	5500751	11756958	3211504.958	-1.12449e-05
3038514	3038514	11756958	3219856.273	-6.59816e-05
1542327	1542327	11756958	3202248.257	-7.62802e-05
3150636	3150636	11756958	3204121.683	-6.99614e-05
2652836	2652836	11756958	3231415.261	-2.3831e-05
4719202	4719202	11756958	3206606.725	-4.68631e-05
2688282	2688282	11756958	3200132.817	-6.41837e-05
5361835	5361835	11756958	3199400.708	-7.42316e-05
1946838	1946838	11756958	3206486.811	-1.82275e-05
3744884	3744884	11756958	3174660.393	1.42398e-05
1840705	1840705	11756958	3208002.833	-8.50026e-05
4903484	4903484	11756958	3204811.587	-8.39943e-05
1835827	1835827	11756958	3207918.844	2.70718e-06
4989173	4989173	11756958	3194928.014	-7.39653e-05
1795797	1795797	11756958	3220230.336	-2.166e-05
2094350	2094350	11756958	3209813.925	-1.67321e-05
2194973	2194973	11756958	3200429.471	-3.15825e-05
4575908	4575908	11756958	3214533.629	-7.99653e-05
2880527	2880527	11756958	3199404.446	-4.2576e-05
3361294	3361294	11756958	3211656.876	-7.66646e-07
5686966	5686966	11756958	3205586.766	-4.59938e-05
2313516	2313516	11756958	3212923.74	-6.05927e-05
1113180	1113180	11756958	3201741.596	-6.23989e-05
2764366	2764366	11756958	3214456.321	-0.000102525
1883867	1883867	11756958	3231888.585	-2.55056e-05
5670279	5670279	11756958	3211650.385	-1.40828e-05
4678189	4678189	11756958	3191806.945	-2.58219e-05
3188683	3188683	11756958	3199072.986	-2.85915e-05
5223435	5223435	11756958	3198255.509	-7.6784e-06
3239191	3239191	11756958	3203247.355	-4.68481e-05
2874507	2874507	11756958	3215396.979	1.18514e-05
5970919	5970919	11756958	3216957.877	-3.33173e-05
3213134	3213134	11756958	3199159.467	-8.13128e-05
3346254	3346254	11756958	3245373.61	-1.76155e-05
3927107	3927107	11756958	3225045.914	-6.46631e-06
2683434	2683434	11756958	3199056.815	-6.96443e-05
3196030	3196030	11756958	3189568.748	9.03399e-05
1103387	1103387	11756958	3204863.391	-6.55292e-05
1288050	1288050	11756958	3216137.814	-5.5062e-05
5246261	5246261	11756958	3200173.536	-3.0133e-05
3006555	3006555	11756958	3207314.616	-1.27347e-05
2812843	2812843	11756958	3205805.646	-6.4509e-05
2019806	2019806	11756958	3206099.39	5.08888e-06
4428146	4428146	11756958	3225538.669	-1.2504e-05
3151590	3151590	11756958	3210190.981	-5.14807e-05
2938438	2938438	11756958	3202556.591	-6.96898e-05
4411707	4411707	11756958	3199448.723	-4.57473e-05
5055639	5055639	11756958	3222141.687	-2.59864e-05
1963909	1963909	11756958	3232769.084	-1.96824e-05
4483258	4483258	11756958	3200066.174	6.13445e-05
2710208	2710208	11756958	3214259.973	-9.91628e-05
1233890	1233890	11756958	3202137.856	-7.49883e-06
4085698	4085698	11756958	3196083.354	-4.9329e-05
2028189	2028189	11756958	3196834.973	7.51874e-06
4793726	4793726	11756958	3201057.347	-2.37227e-05
1158079	1158079	11756958	3213635.315	-5.67853e-05
3188945	3188945	11756958	3198091.487	-1.99985e-05
1408388	1408388	11756958	3200272.385	7.95767e-05
1776909	1776909	11756958	3200250.22	-3.37775e-05
3376416	3376416	11756958	3205094.431	-1.94629e-05
4103863	4103863	11756958	3204247.096	-6.44214e-05
3467762	3467762	11756958	3209754.805	-5.25726e-05
4368692	4368692	11756958	3214882.805	-5.17241e-05
3855504	3855504	11756958	3210452.779	-2.79242e-05
5772728	5772728	11756958	3203392.206	-4.28978e-05
4710618	4710618	11756958	3214673.627	-5.12543e-05
4713313	4713313	11756958	3222250.993	-2.45299e-05
5228744	5228744	11756958	3202012.747	-7.53443e-05
1710610	1710610	11756958	3183268.536	-5.50481e-05
1937836	1937836	11756958	3217687.599	-3.54898e-05
3640363	3640363	11756958	3207262.56	-5.95234e-05
4355981	4355981	11756958	3206017.352	-4.8144e-05
1192756	1192756	11756958	3209072.822	-7.7513e-05
5430286	5430286	11756958	3208781.987	-6.9518e-05
4405815	4405815	11756958	3211943.327	-2.44212e-05
3559435	3559435	11756958	3210706.439	-4.65045e-05
2963054	2963054	11756958	3187279.448	-4.65637e-05
5860602	5860602	11756958	3219434.32	-5.70601e-05
6015025	6015025	11756958	3213140.81	-5.02074e-05
5170769	5170769	11756958	3203919.808	-9.33311e-05
5065245	5065245	11756958	3184841.059	-9.94163e-05
5673643	5673643	11756958	3212441.204	-3.81522e-05
2133818	2133818	11756958	3203059.24	-1.54613e-05
4408510	4408510	11756958	3209757.31	-5.79623e-05
4948921	4948921	11756958	3219136.957	-5.04176e-05
5082648	5082648	11756958	3207221.978	-8.89956e-05
2780611	2780611	11756958	3193286.197	-2.66494e-05
1237682	1237682	11756958	3201884.787	-2.89268e-05
3501719	3501719	11756958	3208024.946	-5.33752e-05
5372812	5372812	11756958	3186439.541	-3.01787e-05
4406451	4406451	11756958	3224518.78	1.43216e-05
2829428	2829428	11756958	3190103.371	-2.73924e-05
4475326	4475326	11756958	3200038.973	-8.14951e-05
3540443	3540443	11756958	3206103.432	-3.0651e-05
4376500	4376500	11756958	3190630.746	-2.25295e-05
5768667	5768667	11756958	3203527.001	-8.94823e-05
3755474	3755474	11756958	3207015.467	-2.7062e-05
5360725	5360725	11756958	3202880.286	-3.11285e-05
2103211	2103211	11756958	3193151.098	-5.00307e-05
4466846	4466846	11756958	3207405.825	-6.89897e-05
3458362	3458362	11756958	3222914.918	-5.45699e-05
1455373	1455373	11756958	3210614.858	-5.63989e-05
4290995	4290995	11756958	3205405.874	-2.4782e-05
5625883	5625883	11756958	3198066.687	-1.28328e-05
3351040	3351040	11756958	3198695.989	1.2493e-05
3931040	3931040	11756958	3197372.053	-4.90471e-05
1774450	1774450	11756958	3206093.696	-3.07086e-05
5142924	5142924	11756958	3215372.665	-4.32727e-05
2774212	2774212	11756958	3194804.757	-3.28974e-05
2414597	2414597	11756958	3223951.721	-8.44549e-05
4481894	4481894	11756958	3198831.453	-1.16954e-05
1009348	1009348	11756958	3211145.151	-1.25223e-05
5076131	5076131	11756958	3200240.212	-4.40666e-05
3847117	3847117	11756958	3207226.178	-8.13163e-05
5759366	5759366	11756958	3226205.947	5.30708e-06
3892118	3892118	11756958	3212703.985	-2.86322e-05
1075688	1075688	11756958	3223356.384	8.57171e-06
5465177	5465177	11756958	3212594.86	-1.7143e-05
2714423	2714423	11756958	3200022.303	-4.53355e-05
4192534	4192534	11756958	3207106.917	-7.12913e-05
4388567	4388567	11756958	3207102.59	-5.62503e-05
1391548	1391548	11756958	3201284.858	-3.41017e-05
4473263	4473263	11756958	3222480.85	-4.00909e-05
6019510	6019510	11756958	3190866.889	-2.47062e-05
2281193	2281193	11756958	3189214.085	-2.67823e-05
3411394	3411394	11756958	3213181.914	-9.75275e-05
2784860	2784860	11756958	3210319.743	-5.42747e-05
4537817	4537817	11756958	3203015.611	-9.77301e-05
2392215	2392215	11756958	3193840.163	-5.5785e-05
1543397	1543397	11756958	3205498.676	-5.73478e-05
1518905	1518905	11756958	3198098.55	-5.23792e-05
2254833	2254833	11756958	3209182.364	-3.54861e-05
2920453	2920453	11756958	3193853.656	-7.09736e-05
2693366	2693366	11756958	3215441.392	-3.56353e-05
1045805	1045805	11756958	3213007.696	-5.48514e-05
5637569	5637569	11756958	3196025.797	-2.40672e-06
2832371	2832371	11756958	3211138.392	-2.21447e-05
1334180	1334180	11756958	3206384.898	-3.61472e-05
5721018	5721018	11756958	3182595.553	-7.32132e-05
1378758	1378758	11756958	3208182.432	-3.10761e-06
2201740	2201740	11756958	3204161.437	-5.88986e-05
1139970	1139970	11756958	3211859.353	-2.16224e-05
4457348	4457348	11756958	3216391.877	-2.0207e-05
1986653	1986653	11756958	3201729.811	-6.06733e-05
3639174	3639174	11756958	3197954.513	-1.84106e-05
5284834	5284834	11756958	3199506.059	-5.88013e-05
5806836	5806836	11756958	3197660.532	-3.66606e-05
3663073	3663073	11756958	3209986.747	-1.74129e-05
4521314	4521314	11756958	3203608.98	-3.87249e-05
1337409	1337409	11756958	3198343.773	1.59598e-05
4992461	4992461	11756958	3199365.7	-7.03628e-05
2084718	2084718	11756958	3238451.909	-3.26017e-05
5416253	5416253	11756958	3210888.015	-6.57297e-05
3589932	3589932	11756958	3176964.059	-8.63409e-05
2964864	2964864	11756958	3208432.43	-7.79477e-05
3059259	3059259	11756958	3215652.296	-4.99529e-05
3316361	3316361	11756958	3197346.218	-3.9826e-05
5113075	5113075	11756958	3205532.823	-2.4036e-05
3579743	3579743	11756958	3215768.641	-4.31308e-05
3103987	3103987	11756958	3201648.861	-5.89771e-05
4492464	4492464	11756958	3198395.823	-2.51466e-05
2743067	2743067	11756958	3198621.686	-3.7212e-05
3070222	3070222	11756958	3209595.372	-6.62347e-05
5865263	5865263	11756958	3207336.462	-1.53125e-05
2122500	2122500	11756958	3215316.812	-4.33357e-05
5401246	5401246	11756958	3215363.812	-2.26839e-05
4160388	4160388	11756958	3214719.132	-1.5839e-05
3275954	3275954	11756958	3195468.496	6.79438e-05
2030574	2030574	11756958	3187022.591	-3.05647e-05
3948005	3948005	11756958	3203438.654	-3.09201e-05
1405872	1405872	11756958	3190681.997	-3.33391e-05
3187751	3187751	11756958	3198510.507	-5.5613e-05
2267858	2267858	11756958	3211585.752	1.64792e-05
5546523	5546523	11756958	3201034.636	-2.98671e-05
1531233	1531233	11756958	3218351.345	-4.25262e-05
1178250	1178250	11756958	3212427.68	-1.75495e-05
4865599	4865599	11756958	3202926.372	-3.02914e-05
1727269	1727269	11756958	3201278.677	-6.98947e-05
4063851	4063851	11756958	3210131.248	-6.91375e-06
3402885	3402885	11756958	3206879.053	-4.05861e-05
1491093	1491093	11756958	3207615.913	-0.000112683
2828479	2828479	11756958	3200390.059	-7.29887e-05
3077647	3077647	11756958	3207615.43	-5.89479e-05
2770609	2770609	11756958	3230004.429	6.29483e-06
4638855	4638855	11756958	3195063.748	-1.69766e-05
3318404	3318404	11756958	3200541.953	-5.81349e-05
3360549	3360549	11756958	3209221.75	-3.79564e-05
5433817	5433817	11756958	3202626.85	-5.63539e-05
2904587	2904587	11756958	3230192.789	1.69175e-05
5947028	5947028	11756958	3212524.259	-5.26846e-05
2711798	2711798	11756958	3214057.517	-0.000105487
4321835	4321835	11756958	3194699.32	-1.73937e-05
1563278	1563278	11756958	3195342.439	-5.38403e-05
5113267	5113267	11756958	3207572.112	-2.5466e-06
4219027	4219027	11756958	3213118.447	-1.18749e-05
4468228	4468228	11756958	3209351.283	1.06287e-05
2769608	2769608	11756958	3196502.895	-1.65907e-05
5761078	5761078	11756958	3193433.916	-7.3607e-05
1162304	1162304	11756958	3203651.765	-2.27909e-05
3491534	3491534	11756958	3227583.8	-1.80255e-07
3901922	3901922	11756958	3203411.347	-1.72597e-05
3953130	3953130	11756958	3227627.88	-2.82628e-05
2204824	2204824	11756958	3207827.082	-4.47539e-05
4372517	4372517	11756958	3209471.8	-5.26115e-05
4102981	4102981	11756958	3203121.278	-1.49065e-05
2763082	2763082	11756958	3221212.707	-5.00673e-05
5912372	5912372	11756958	3189664.762	-7.07374e-06
1527007	1527007	11756958	3216702.246	-6.94943e-05
3030228	3030228	11756958	3212592.891	-5.78505e-05
2636461	2636461	11756958	3205870.378	-5.01119e-05
1335720	1335720	11756958	3206828.371	-5.99571e-05
1506450	1506450	11756958	3193486.852	-6.20764e-05
1217367	1217367	11756958	3218133.941	-4.03051e-05
2569889	2569889	11756958	3197570.143	-1.80348e-05
3789637	3789637	11756958	3202634.832	-2.31535e-05
1669342	1669342	11756958	3205877.457	-5.81187e-05
4411503	4411503	11756958	3212956.022	2.81502e-06
3085994	3085994	11756958	3214614.888	-8.98508e-05
1639701	1639701	11756958	3214388.787	-7.83963e-05
5054000	5054000	11756958	3195608.714	-1.91673e-05
2416758	2416758	11756958	3190457.664	-0.00012915
3476150	3476150	11756958	3212664.293	-0.000117733
5059974	5059974	11756958	3216637.965	-2.2452e-06
2851046	2851046	11756958	3215328.054	-1.35757e-05
3117848	3117848	11756958	3204887.92	-1.0528e-05
5332342	5332342	11756958	3231225.287	-4.12144e-05
2888042	2888042	11756958	3202982.148	-9.28631e-06
4313620	4313620	11756958	3213862.755	-3.93818e-05
5862167	5862167	11756958	3209880.283	-6.66696e-05
4338281	4338281	11756958	3214725.71	-0.000105662
5223529	5223529	11756958	3209840.379	-1.15606e-05
1855126	1855126	11756958	3202617.878	-2.39106e-05
5664156	5664156	11756958	3205366.052	-7.37517e-05
1289653	1289653	11756958	3204007.763	-4.59985e-05
3346928	3346928	11756958	3193499.064	-9.46961e-05
5650891	5650891	11756958	3195140.91	-6.136e-05
4637665	4637665	11756958	3200938.353	-4.83468e-07
5206837	5206837	11756958	3204007.155	2.85975e-05
5716023	5716023	11756958	3210219.246	-2.06088e-05
5380167	5380167	11756958	3182517.103	-6.96105e-05
3933072	3933072	11756958	3200023.056	-6.58343e-05
4877090	4877090	11756958	3203677.108	-3.27507e-05
4690316	4690316	11756958	3194594.151	-4.50264e-05
5394054	5394054	11756958	3206964.57	-5.88123e-05
4622905	4622905	11756958	3202682.839	-2.33676e-06
3007595	3007595	11756958	3209547.962	-4.01131e-05
1252659	1252659	11756958	3203245.453	-2.8557e-05
4260619	4260619	11756958	3212848.533	-1.9821e-05
5582688	5582688	11756958	3196120.855	-2.03285e-05
5862396	5862396	11756958	3198663.966	-2.77332e-05
3761810	3761810	11756958	3210012.389	-6.10904e-05
4791941	4791941	11756958	3210051.431	-4.95425e-05
1640948	1640948	11756958	3181333.859	-4.25497e-05
4565034	4565034	11756958	3201301.237	-3.99324e-05
2783642	2783642	11756958	3213858.214	-0.000109563
1969952	1969952	11756958	3203976.629	-5.65693e-05
1870936	1870936	11756958	3210271.222	-4.92585e-05
1861921	1861921	11756958	3208416.87	-1.59882e-05
5908103	5908103	11756958	3220115.079	3.38507e-05
3654182	3654182	11756958	3210692.839	-7.35497e-05
4159840	4159840	11756958	3223912.951	-7.17451e-05
5787853	5787853	11756958	3204006.683	-2.96058e-05
5379730	5379730	11756958	3216042.046	-5.06648e-05
5528514	5528514	11756958	3198785.225	3.90509e-05
6015942	6015942	11756958	3189547.021	-2.49072e-05
1408865	1408865	11756958	3208172.962	-3.20901e-05
4666277	4666277	11756958	3206452.341	-5.43438e-06
4317908	4317908	11756958	3205679.103	-6.17877e-05
4447119	4447119	11756958	3203304.542	-4.20597e-05
3307894	3307894	11756958	3211430.659	-1.75426e-05
3581724	3581724	11756958	3201938.881	-6.03906e-05
1826443	1826443	11756958	3196377.482	-1.42341e-05
6015686	6015686	11756958	3210899.464	-6.01708e-05
3887296	3887296	11756958	3201136.512	-4.17614e-05
3673149	3673149	11756958	3192844.985	-2.7315e-05
3360236	3360236	11756958	3211149.221	-1.90553e-05
3702636	3702636	11756958	3197089.121	-2.11086e-05
2995017	2995017	11756958	3198679.466	-8.1152e-05
2490479	2490479	11756958	3230219.718	-4.41902e-05
3398761	3398761	11756958	3197275.539	-3.51191e-05
5192120	5192120	11756958	3206471.804	-4.88359e-05
2774244	2774244	11756958	3208023.322	-7.20396e-05
5479337	5479337	11756958	3203970.309	-4.07905e-05
5065635	5065635	11756958	3215706.995	-6.65081e-05
3976762	3976762	11756958	3200122.178	-5.61302e-05
2893296	2893296	11756958	3213009.832	9.83095e-07
5065274	5065274	11756958	3195316.161	-4.44112e-05
1013697	1013697	11756958	3204141.908	-2.53087e-05
5522866	5522866	11756958	3196513.876	-3.57935e-05
4152039	4152039	11756958	3204368.609	-5.86446e-05
3116369	3116369	11756958	3189996.169	-4.02682e-05
1827483	1827483	11756958	3200954.177	-1.72967e-05
4703244	4703244	11756958	3205624.834	-7.76183e-05
2679116	2679116	11756958	3216018.146	-7.90422e-05
1356378	1356378	11756958	3197002.109	-4.85432e-05
1187702	1187702	11756958	3208363.799	5.74805e-06
4180621	4180621	11756958	3204703.658	-2.5906e-05
2123537	2123537	11756958	3214739.818	-3.65287e-05
5057785	5057785	11756958	3189136.979	-4.30256e-05
2187478	2187478	11756958	3208127.251	-3.89337e-05
2305855	2305855	11756958	3207695.08	-3.89752e-05
5573407	5573407	11756958	3199415.877	-2.27057e-05
2726297	2726297	11756958	3198451.823	-5.55289e-05
4515532	4515532	11756958	3198963.794	-8.58643e-05
1943365	1943365	11756958	3188701.989	-6.44706e-05
5908564	5908564	11756958	3198811.144	-0.000109764
1686304	1686304	11756958	3198636.217	-8.20743e-05
2605270	2605270	11756958	3187201.313	-5.86927e-05
1776126	1776126	11756958	3193263.28	-3.97319e-05
5049962	5049962	11756958	3200098.133	-4.77796e-05
1948665	1948665	11756958	3195235.315	1.28295e-05
1987306	1987306	11756958	3198168.475	-4.3361e-05
5148209	5148209	11756958	3201398.651	-2.21e-05
4127320	4127320	11756958	3207941.043	-2.60491e-05
5059636	5059636	11756958	3198410.316	5.30762e-06
4638381	4638381	11756958	3209684.319	-4.85752e-05
2491036	2491036	11756958	3230439.164	-3.86894e-05
1072361	1072361	11756958	3200209.823	-1.57317e-05
2312723	2312723	11756958	3189682.898	-2.87589e-05
2193673	2193673	11756958	3201151.219	-9.95027e-06
2959404	2959404	11756958	3199830.405	-4.75248e-05
5065607	5065607	11756958	3189451.664	-7.67949e-06
4984816	4984816	11756958	3213626.855	-1.51206e-05
1161949	1161949	11756958	3203426.013	-3.15898e-05
3016077	3016077	11756958	3208614.077	-6.34293e-05
3670973	3670973	11756958	3208068.404	-5.69702e-05
5395239	5395239	11756958	3206067.652	1.19238e-05
4707817	4707817	11756958	3212218.007	-2.4935e-05
2982181	2982181	11756958	3194710.235	-5.16891e-05
5376564	5376564	11756958	3211604.98	-3.56448e-05
5566512	5566512	11756958	3223632.087	-8.45917e-05
3822295	3822295	11756958	3209267.036	-3.3456e-05
2974024	2974024	11756958	3210480.407	-4.14259e-05
4665701	4665701	11756958	3188725.418	8.98634e-05
2764543	2764543	11756958	3195561.912	-4.64929e-05
3818755	3818755	11756958	3218641.437	-0.000100848
3866570	3866570	11756958	3202816.214	-4.85855e-05
2341596	2341596	11756958	3197927.222	-3.355e-05
3891958	3891958	11756958	3209027.72	-4.82208e-05
2876704	2876704	11756958	3205063.98	-6.0587e-05
4816327	4816327	11756958	3197072.097	-4.31179e-05
4225323	4225323	11756958	3179876.399	-7.33424e-06
5651765	5651765	11756958	3201855.1	-3.25574e-05
5339923	5339923	11756958	3202712.132	-3.68272e-05
4910866	4910866	11756958	3199845.538	-4.11732e-05
2710422	2710422	11756958	3195394.639	-6.24609e-05
3665198	3665198	11756958	3212277.033	-2.96077e-05
3286620	3286620	11756958	3202905.471	-5.34488e-05
2076607	2076607	11756958	3193334.793	-5.57929e-05
3958949	3958949	11756958	3197053.098	-5.84381e-05
1300902	1300902	11756958	3208137.192	-5.87325e-05
3018850	3018850	11756958	3217735.312	-7.40823e-05
3686999	3686999	11756958	3209135.789	-4.37026e-05
1766861	1766861	11756958	3202997.096	-7.27434e-05
3902784	3902784	11756958	3210541.27	-4.9932e-05
1903978	1903978	11756958	3206879.044	-4.42919e-05
5241140	5241140	11756958	3197863.939	-5.18369e-05
5020259	5020259	11756958	3203453.489	-5.66154e-05
5090501	5090501	11756958	3204837.698	-3.01079e-05
5594372	5594372	11756958	3214998.924	-2.56743e-05
3625239	3625239	11756958	3204452.176	-5.83157e-05
4059068	4059068	11756958	3201568.542	-4.54192e-05
5890227	5890227	11756958	3201385.234	1.41234e-05
4935055	4935055	11756958	3199243.038	-5.80017e-05
5216078	5216078	11756958	3213175.184	-6.70534e-05
4943654	4943654	11756958	3192250.963	-6.30654e-05
5233840	5233840	11756958	3220748.085	-6.12899e-05
1282408	1282408	11756958	3191367.746	-9.93506e-05
5545027	5545027	11756958	3200375.396	-5.79621e-05
5439253	5439253	11756958	3202077.141	-3.59461e-05
4318595	4318595	11756958	3204251.197	-6.55559e-05
5271474	5271474	11756958	3199236.971	-1.92674e-05
4941914	4941914	11756958	3212432.573	-8.37445e-05
3498287	3498287	11756958	3205217.749	-3.29748e-05
2786514	2786514	11756958	3206757.41	-9.42912e-06
2130608	2130608	11756958	3199005.858	-2.44536e-05
3799815	3799815	11756958	3202604.01	-4.8577e-05
1065533	1065533	11756958	3200043.356	1.13077e-06
5822635	5822635	11756958	3196982.828	-3.9387e-07
2915939	2915939	11756958	3210229.893	-4.9498e-05
3195789	3195789	11756958	3223828.558	-1.767e-05
1042445	1042445	11756958	3200370.688	-9.67125e-05
5013541	5013541	11756958	3203544.517	-3.01444e-05
4736909	4736909	11756958	3201134.515	-9.35753e-06
1699026	1699026	11756958	3209808.194	-5.29173e-05
3110685	3110685	11756958	3202775.819	-1.73138e-05
5027148	5027148	11756958	3208728.411	-1.09228e-05
4812461	4812461	11756958	3204222.264	-4.1225e-05
2347269	2347269	11756958	3188616.93	-7.61077e-05
2714069	2714069	11756958	3196018.667	-1.85482e-05
3903461	3903461	11756958	3212402.122	-8.52688e-05
5277663	5277663	11756958	3205030.931	-1.27224e-05
3480951	3480951	11756958	3211861.933	-5.50781e-05
2867772	2867772	11756958	3221809.423	-1.94643e-05
2107362	2107362	11756958	3197826.13	-3.65848e-05
3406566	3406566	11756958	3211607.253	-9.74465e-05
5793274	5793274	11756958	3202860.911	-6.19482e-06
2247893	2247893	11756958	3203650.408	-2.55282e-05
1643218	1643218	11756958	3197912.998	-8.4149e-05
1833716	1833716	11756958	3191609.493	-1.89093e-05
4085649	4085649	11756958	3207076.79	-3.84229e-05
4006683	4006683	11756958	3220838.297	-4.08147e-05
3682054	3682054	11756958	3181979.422	-4.33269e-06
3148775	3148775	11756958	3205397.19	-9.43263e-05
5237990	5237990	11756958	3193927.892	-3.85138e-05
3652676	3652676	11756958	3213169.579	-3.3194e-05
3904468	3904468	11756958	3198383.602	-5.20473e-05
5415148	5415148	11756958	3201871.293	-0.000144381
1803038	1803038	11756958	3201181.786	-1.92737e-05
1848519	1848519	11756958	3206935.703	-1.89412e-05
1190511	1190511	11756958	3202486.32	-6.54113e-05
1482963	1482963	11756958	3212069.714	-2.34845e-05
3512137	3512137	11756958	3202384.013	-1.43901e-05
1180234	1180234	11756958	3201198.959	-2.17531e-05
2897733	2897733	11756958	3216680.819	-8.69742e-06
4169277	4169277	11756958	3200184.367	-5.50741e-05
2751530	2751530	11756958	3215158.433	-4.70224e-05
4831835	4831835	11756958	3214944.306	-7.66404e-05
3510441	3510441	11756958	3203824.118	2.55768e-06
5774154	5774154	11756958	3201372.136	-0.00011205
5758662	5758662	11756958	3203857.47	-6.7484e-05
3369772	3369772	11756958	3202579.91	-3.1859e-05
3727836	3727836	11756958	3196177.691	-3.15213e-05
3313893	3313893	11756958	3203980.968	-3.04413e-05
2242092	2242092	11756958	3201818.03	-4.5367e-05
2997883	2997883	11756958	3198924.868	-3.46923e-05
1114489	1114489	11756958	3218105.717	-2.66815e-05
1803555	1803555	11756958	3206169.91	-4.44023e-05
1298435	1298435	11756958	3187052.547	-3.85882e-05
1882588	1882588	11756958	3210665.206	-8.54978e-05
2907073	2907073	11756958	3208290.01	-5.36657e-05
5648887	5648887	11756958	3197401.918	-4.53855e-05
1428707	1428707	11756958	3210061.522	-7.7235e-05
3582133	3582133	11756958	3212503.091	-2.45523e-05
5238244	5238244	11756958	3224722.196	-1.3046e-05
5174041	5174041	11756958	3193560.038	-9.31779e-05
3438113	3438113	11756958	3214187.09	-4.2625e-05
5306711	5306711	11756958	3218936.247	-7.3388e-05
3923445	3923445	11756958	3181972.572	-4.78835e-05
3553870	3553870	11756958	3201077.072	-2.64257e-05
3051625	3051625	11756958	3214174.578	-3.43612e-05
5443022	5443022	11756958	3205126.135	-2.50205e-05
2011437	2011437	11756958	3205884.016	-3.974e-05
2931116	2931116	11756958	3197827.535	-5.70918e-05
2439769	2439769	11756958	3195068.542	-3.82081e-05
4701322	4701322	11756958	3220521.048	4.56982e-05
2358584	2358584	11756958	3200280.24	-2.2504e-05
6000410	6000410	11756958	3201381.49	-3.46014e-05
4105327	4105327	11756958	3191745.878	-1.64255e-05
1852499	1852499	11756958	3202088.264	-1.85753e-05
2282949	2282949	11756958	3193679.776	-3.26211e-05
3938957	3938957	11756958	3205634.617	-6.7143e-05
5702193	5702193	11756958	3200711.263	-6.01061e-05
2311758	2311758	11756958	3184784.966	2.4007e-06
3524813	3524813	11756958	3193520.874	-1.82458e-05
2985456	2985456	11756958	3206260.294	-5.1354e-05
5248836	5248836	11756958	3202707.202	2.82179e-08
1915684	1915684	11756958	3199868.067	-7.11259e-05
3682025	3682025	11756958	3197980.083	-6.79846e-05
5512742	5512742	11756958	3206799.493	-1.52889e-05
4639877	4639877	11756958	3215766.396	-0.000104631
5309504	5309504	11756958	3218817.076	-5.19733e-05
3927893	3927893	11756958	3212851.417	-4.11767e-05
2377068	2377068	11756958	3209959.414	-1.24151e-05
3609346	3609346	11756958	3202765.92	-1.63755e-05
2889915	2889915	11756958	3204967.804	-3.51778e-05
3974911	3974911	11756958	3220263.406	-2.83732e-07
4057456	4057456	11756958	3216114.481	-1.95522e-05
2989160	2989160	11756958	3207179.198	-6.99127e-05
1701405	1701405	11756958	3213369.124	-3.62364e-05
4375036	4375036	11756958	3201934.421	-6.10928e-05
3767105	3767105	11756958	3202419.222	-2.55457e-05
2676991	2676991	11756958	3202038.301	-4.72631e-05
4610871	4610871	11756958	3191008.577	-2.91277e-05
2191645	2191645	11756958	3197794.354	-3.6825e-05
3888959	3888959	11756958	3207312.192	-3.97536e-05
5645542	5645542	11756958	3209729.61	-3.19855e-05
4486465	4486465	11756958	3219674.134	-3.39404e-05
4532620	4532620	11756958	3202893.084	-5.29129e-07
5528255	5528255	11756958	3212337.723	-1.01875e-05
1005575	1005575	11756958	3216174.853	-2.12047e-05
3728503	3728503	11756958	3188468.971	-2.02092e-05
1054763	1054763	11756958	3210622.867	-2.28768e-05
2917680	2917680	11756958	3199396.557	-2.8383e-05
1573823	1573823	11756958	3196777.181	-0.000116394
2555189	2555189	11756958	3210436.752	-3.92933e-05
4156950	4156950	11756958	3188667.369	-1.39829e-05
5445977	5445977	11756958	3184244.303	-1.69814e-05
4978109	4978109	11756958	3192347.449	-4.1665e-05
4544442	4544442	11756958	3211259.623	-1.95948e-05
5577568	5577568	11756958	3214461.866	-5.59684e-05
2467254	2467254	11756958	3209009.745	-2.32856e-05
3182366	3182366	11756958	3201338.437	-2.82984e-05
4414291	4414291	11756958	3203314.66	-1.47337e-05
5047726	5047726	11756958	3207119.339	-2.98495e-05
2519032	2519032	11756958	3195544.727	-5.19619e-05
[truncated: 485,163 more rows]
