# Supplementary material for: Genetic susceptibility to schizophrenia through neuroinflammatory pathways associated with retinal thinness
Source: Nat Ment Health. 2025 Apr 21;3(5):538–47. doi: 10.1038/s44220-025-00414-6 (PMC12066354; doi:10.1038/s44220-025-00414-6)
Supplement: Supplementary file 4 — Excluded participant based on quality control of genetic data. [file 44220_2025_414_MOESM4_ESM.txt]

#FID	IID
3899074	3899074
3181594	3181594
4994735	4994735
1267112	1267112
2176116	2176116
1887039	1887039
1765672	1765672
5813212	5813212
2887919	2887919
5025678	5025678
3668822	3668822
4579926	4579926
3234683	3234683
3222971	3222971
5354248	5354248
2713602	2713602
4998101	4998101
4861110	4861110
1198832	1198832
1181301	1181301
4379393	4379393
4639220	4639220
2711970	2711970
1994309	1994309
4439562	4439562
2258101	2258101
4359685	4359685
1322057	1322057
1419255	1419255
1570348	1570348
5166836	5166836
2169013	2169013
5731616	5731616
1586877	1586877
3448070	3448070
4919184	4919184
3007708	3007708
3127873	3127873
5823601	5823601
5274493	5274493
5952194	5952194
5126288	5126288
5734809	5734809
4171751	4171751
2148422	2148422
5158417	5158417
2908375	2908375
2974017	2974017
2880639	2880639
1847198	1847198
4207425	4207425
1300811	1300811
3746541	3746541
5424171	5424171
1963055	1963055
4742850	4742850
5417560	5417560
3128192	3128192
1967936	1967936
2648434	2648434
1918931	1918931
5513947	5513947
3309847	3309847
5526254	5526254
1393952	1393952
5105523	5105523
4238192	4238192
3097186	3097186
2244688	2244688
3948398	3948398
5533497	5533497
3274359	3274359
3261935	3261935
4700073	4700073
5762981	5762981
4328935	4328935
5281425	5281425
5830683	5830683
3325822	3325822
2347711	2347711
5093243	5093243
5274079	5274079
5017108	5017108
2383743	2383743
5354619	5354619
2160390	2160390
5448235	5448235
2070683	2070683
4921037	4921037
4193812	4193812
5046126	5046126
1198220	1198220
4010266	4010266
1807498	1807498
5825130	5825130
4778725	4778725
3475928	3475928
4937847	4937847
2446123	2446123
4805589	4805589
1070020	1070020
5301458	5301458
1366890	1366890
3586916	3586916
3003706	3003706
4502074	4502074
3830610	3830610
3270511	3270511
3008669	3008669
4087056	4087056
1561431	1561431
2752455	2752455
4395407	4395407
5313365	5313365
3990554	3990554
1100663	1100663
2718318	2718318
3017332	3017332
5034227	5034227
2922660	2922660
3476053	3476053
3182575	3182575
1316274	1316274
2193163	2193163
1619682	1619682
1575742	1575742
1520181	1520181
1948720	1948720
2156983	2156983
3783590	3783590
3000206	3000206
5613117	5613117
1036086	1036086
3731498	3731498
5357922	5357922
3422389	3422389
2464232	2464232
4221696	4221696
5994714	5994714
1806404	1806404
3827082	3827082
5987082	5987082
1835646	1835646
3005069	3005069
2578704	2578704
1243112	1243112
3280086	3280086
4715486	4715486
3406713	3406713
1223938	1223938
3097258	3097258
2935600	2935600
1443184	1443184
2992184	2992184
4832857	4832857
1781496	1781496
5234419	5234419
4823405	4823405
3325374	3325374
3211057	3211057
1475976	1475976
3135865	3135865
5387531	5387531
3812130	3812130
4699473	4699473
1317488	1317488
3113750	3113750
1424221	1424221
2616521	2616521
1310877	1310877
5470991	5470991
4779219	4779219
4154202	4154202
4197513	4197513
3444406	3444406
4458858	4458858
1705349	1705349
4428086	4428086
3223053	3223053
2646331	2646331
3186975	3186975
3987236	3987236
1193731	1193731
1589342	1589342
4032319	4032319
3740530	3740530
5182617	5182617
5652875	5652875
3360344	3360344
1511487	1511487
2559996	2559996
2008705	2008705
3649039	3649039
3624522	3624522
1531773	1531773
2564163	2564163
3007680	3007680
1253794	1253794
4659176	4659176
4311587	4311587
4150781	4150781
3067796	3067796
2477746	2477746
4237634	4237634
3461718	3461718
3118635	3118635
2014283	2014283
2997814	2997814
5362611	5362611
2627400	2627400
3221378	3221378
3788409	3788409
5606049	5606049
2261986	2261986
4911946	4911946
3690555	3690555
3853139	3853139
3418242	3418242
1733462	1733462
4206792	4206792
1146679	1146679
4846843	4846843
4055665	4055665
4792309	4792309
5883418	5883418
4258786	4258786
4588151	4588151
2242336	2242336
5765818	5765818
2995565	2995565
4451025	4451025
4237221	4237221
1218183	1218183
5266019	5266019
1197602	1197602
4856635	4856635
2567407	2567407
1509258	1509258
3505414	3505414
2734707	2734707
2132620	2132620
2954449	2954449
3952719	3952719
4724481	4724481
4589304	4589304
4433647	4433647
5451603	5451603
5571601	5571601
5628850	5628850
3109182	3109182
1804254	1804254
1371780	1371780
4479545	4479545
2760348	2760348
2846292	2846292
5585503	5585503
5135142	5135142
1391217	1391217
2486651	2486651
4212111	4212111
4904302	4904302
5904584	5904584
4244625	4244625
3648587	3648587
3360094	3360094
4545680	4545680
3293114	3293114
3914209	3914209
1656070	1656070
5289460	5289460
3465406	3465406
5296478	5296478
2768466	2768466
3875554	3875554
3291875	3291875
1284574	1284574
3817141	3817141
1700593	1700593
2065822	2065822
4471826	4471826
3611788	3611788
5673191	5673191
5184989	5184989
3793192	3793192
2977967	2977967
5641009	5641009
1054174	1054174
3240186	3240186
5115118	5115118
1381625	1381625
2001708	2001708
4100238	4100238
5520863	5520863
4588242	4588242
3088469	3088469
1481555	1481555
2626010	2626010
5356837	5356837
1869959	1869959
1285455	1285455
5068280	5068280
3641216	3641216
5635761	5635761
5970526	5970526
1599845	1599845
5250150	5250150
1404467	1404467
1790133	1790133
4971339	4971339
2381305	2381305
3194776	3194776
4927134	4927134
3515985	3515985
4185480	4185480
4965850	4965850
3446204	3446204
2046294	2046294
3338916	3338916
2950450	2950450
1465392	1465392
1779820	1779820
2775653	2775653
2659017	2659017
3970799	3970799
4579440	4579440
5158387	5158387
2031884	2031884
1487048	1487048
3453948	3453948
3251014	3251014
3152113	3152113
5667516	5667516
3041315	3041315
1517523	1517523
5018430	5018430
2909249	2909249
5123174	5123174
2761680	2761680
1414402	1414402
3601195	3601195
1348985	1348985
3735668	3735668
3507587	3507587
2153611	2153611
5070643	5070643
5325370	5325370
4560736	4560736
3040528	3040528
5806162	5806162
1905227	1905227
2976191	2976191
2329419	2329419
3974260	3974260
4836153	4836153
5438921	5438921
5539005	5539005
4287898	4287898
4971237	4971237
5586666	5586666
5415904	5415904
5946068	5946068
1059875	1059875
2089226	2089226
5512306	5512306
3659698	3659698
2243793	2243793
1113173	1113173
5890186	5890186
4097285	4097285
4507730	4507730
2605480	2605480
4924880	4924880
1407327	1407327
5888773	5888773
4655048	4655048
2271930	2271930
1713212	1713212
3759617	3759617
4001563	4001563
5362015	5362015
3181928	3181928
3163205	3163205
4669259	4669259
3128500	3128500
4797878	4797878
5019410	5019410
2224252	2224252
1052863	1052863
3437451	3437451
5027618	5027618
1132121	1132121
3286013	3286013
3505964	3505964
5514630	5514630
2489822	2489822
2248122	2248122
3438266	3438266
1707461	1707461
2923459	2923459
2062531	2062531
1027910	1027910
4945270	4945270
4855207	4855207
2755084	2755084
4352766	4352766
2599420	2599420
2694484	2694484
4060260	4060260
2296230	2296230
3557566	3557566
2849145	2849145
3493517	3493517
1244041	1244041
4852707	4852707
2332934	2332934
3251124	3251124
3062154	3062154
2703853	2703853
2864808	2864808
2976305	2976305
4101373	4101373
5342367	5342367
2013981	2013981
2709833	2709833
2335497	2335497
4139357	4139357
5865339	5865339
3598658	3598658
2717682	2717682
4691517	4691517
3033827	3033827
3232396	3232396
2331692	2331692
3290833	3290833
3241398	3241398
3070171	3070171
1433765	1433765
5286707	5286707
2959092	2959092
4300486	4300486
3806305	3806305
1043010	1043010
3986595	3986595
3873322	3873322
1769152	1769152
5135504	5135504
4806080	4806080
5086196	5086196
5894775	5894775
2354641	2354641
2841568	2841568
3146079	3146079
1568104	1568104
1367943	1367943
5085283	5085283
6019496	6019496
5420915	5420915
4691380	4691380
4116357	4116357
5177379	5177379
2931836	2931836
6001962	6001962
1801479	1801479
2695610	2695610
1957751	1957751
4010189	4010189
2374658	2374658
2553387	2553387
3827849	3827849
5842099	5842099
2226555	2226555
3064416	3064416
4139021	4139021
2210684	2210684
3900319	3900319
3707358	3707358
3185036	3185036
5290211	5290211
5434333	5434333
3423258	3423258
2615166	2615166
5350993	5350993
5003647	5003647
4788178	4788178
2869323	2869323
5782277	5782277
1462657	1462657
3237183	3237183
1959887	1959887
1720998	1720998
3242361	3242361
2447563	2447563
4171708	4171708
1766885	1766885
4272574	4272574
5449429	5449429
3334562	3334562
3873470	3873470
2261443	2261443
1583199	1583199
5373454	5373454
1779331	1779331
5297757	5297757
6016631	6016631
5899069	5899069
1518768	1518768
1926671	1926671
2939878	2939878
2521457	2521457
5084014	5084014
2002778	2002778
1729685	1729685
5757425	5757425
3317441	3317441
5370250	5370250
1191753	1191753
1591260	1591260
3841727	3841727
3803781	3803781
1137172	1137172
3598099	3598099
4052921	4052921
2860004	2860004
2245798	2245798
3666040	3666040
1516602	1516602
2354859	2354859
5804549	5804549
5867082	5867082
3193337	3193337
1958300	1958300
3608407	3608407
1632157	1632157
3960659	3960659
2905371	2905371
2036745	2036745
4293033	4293033
4756596	4756596
4109379	4109379
3830896	3830896
5548815	5548815
2196789	2196789
4067243	4067243
5013300	5013300
3631276	3631276
5722758	5722758
1896604	1896604
3696901	3696901
4047208	4047208
4964611	4964611
4601447	4601447
2541121	2541121
4143953	4143953
4282500	4282500
3746300	3746300
1855624	1855624
4206163	4206163
5811956	5811956
3352686	3352686
1719309	1719309
2189352	2189352
3267204	3267204
1847325	1847325
4478542	4478542
1084347	1084347
1503001	1503001
5341332	5341332
5914404	5914404
2840670	2840670
1633065	1633065
3215132	3215132
1633263	1633263
5938379	5938379
5914086	5914086
5209610	5209610
4288647	4288647
3018691	3018691
1915421	1915421
1396881	1396881
1283404	1283404
5681786	5681786
2445877	2445877
2703097	2703097
4326112	4326112
4368645	4368645
4556389	4556389
1927553	1927553
4915815	4915815
1928653	1928653
1741428	1741428
4245731	4245731
5636571	5636571
4250159	4250159
2113899	2113899
5988850	5988850
1615620	1615620
1417576	1417576
5692727	5692727
4604285	4604285
3460724	3460724
2448727	2448727
2562561	2562561
1118130	1118130
1562477	1562477
5011535	5011535
4326597	4326597
4354365	4354365
2796702	2796702
4149803	4149803
3093431	3093431
3171564	3171564
2101242	2101242
4481375	4481375
4101638	4101638
4660932	4660932
2840747	2840747
3127731	3127731
4434673	4434673
3570463	3570463
5298702	5298702
5122073	5122073
4393082	4393082
1070227	1070227
1065077	1065077
3572955	3572955
4767241	4767241
5569576	5569576
3614412	3614412
2345273	2345273
5726974	5726974
2624337	2624337
1757034	1757034
2058027	2058027
5368988	5368988
5239302	5239302
1130401	1130401
3688448	3688448
1816483	1816483
4850518	4850518
2797102	2797102
4981236	4981236
4911024	4911024
4903315	4903315
2641509	2641509
4341933	4341933
1263836	1263836
2630321	2630321
2951217	2951217
2035993	2035993
1629379	1629379
5766114	5766114
5061642	5061642
3000419	3000419
5243831	5243831
2532990	2532990
1277718	1277718
5774331	5774331
2379964	2379964
4062689	4062689
5534376	5534376
1918388	1918388
2211997	2211997
1224162	1224162
1310828	1310828
4527450	4527450
2872648	2872648
1209899	1209899
5238369	5238369
2108806	2108806
5367617	5367617
3942568	3942568
5125882	5125882
1683955	1683955
1578865	1578865
2394587	2394587
2951896	2951896
2383649	2383649
5703982	5703982
1433683	1433683
2401062	2401062
2606908	2606908
4589936	4589936
5628159	5628159
2370666	2370666
3358739	3358739
2132276	2132276
5189571	5189571
3025911	3025911
2969016	2969016
5017615	5017615
1427814	1427814
2469600	2469600
3893111	3893111
2453208	2453208
3849063	3849063
1149072	1149072
3016407	3016407
3577414	3577414
2428835	2428835
2035928	2035928
3967430	3967430
4507864	4507864
2468366	2468366
5694588	5694588
4692572	4692572
3735829	3735829
4486866	4486866
5010247	5010247
2368163	2368163
5103361	5103361
5616938	5616938
1697085	1697085
3573200	3573200
4733222	4733222
3183528	3183528
1073533	1073533
3134596	3134596
5395305	5395305
4891499	4891499
5002520	5002520
5681536	5681536
3135722	3135722
4577807	4577807
5986056	5986056
1090316	1090316
1515624	1515624
1605579	1605579
4967859	4967859
3439131	3439131
4381251	4381251
5547542	5547542
3309534	3309534
5769571	5769571
2993324	2993324
1645300	1645300
5056556	5056556
4700268	4700268
5208656	5208656
4440350	4440350
1331845	1331845
1818786	1818786
5317607	5317607
3434119	3434119
3194737	3194737
3586742	3586742
1905439	1905439
1812452	1812452
4128670	4128670
2677609	2677609
3373195	3373195
2153510	2153510
4752525	4752525
5794171	5794171
1506919	1506919
1961448	1961448
3455925	3455925
3723551	3723551
2348564	2348564
1855744	1855744
2303488	2303488
1187274	1187274
4021758	4021758
5719648	5719648
4050365	4050365
3902186	3902186
4557198	4557198
4372869	4372869
3318119	3318119
3043503	3043503
4654388	4654388
1703458	1703458
5050276	5050276
4164802	4164802
1549510	1549510
1378533	1378533
3981159	3981159
4827478	4827478
1621486	1621486
5130388	5130388
3944435	3944435
2187120	2187120
1697133	1697133
1952187	1952187
3765973	3765973
5071952	5071952
2866465	2866465
1454951	1454951
1727906	1727906
1027050	1027050
2575941	2575941
1406310	1406310
3815790	3815790
1796115	1796115
5424836	5424836
1163677	1163677
4081299	4081299
4398473	4398473
1535502	1535502
1422088	1422088
3564165	3564165
1239623	1239623
1096985	1096985
2158788	2158788
3391430	3391430
3069279	3069279
2890969	2890969
3744973	3744973
2568206	2568206
2269240	2269240
5527840	5527840
3214946	3214946
1832094	1832094
1971277	1971277
2711025	2711025
2453653	2453653
5668854	5668854
5545899	5545899
4646924	4646924
1076109	1076109
5519260	5519260
5946127	5946127
4751570	4751570
1308298	1308298
2412258	2412258
5236060	5236060
5381951	5381951
5369212	5369212
2948344	2948344
2431516	2431516
5918964	5918964
1259192	1259192
4585567	4585567
5579498	5579498
3966434	3966434
4751729	4751729
2500869	2500869
4353809	4353809
1837411	1837411
2387745	2387745
4929837	4929837
4346548	4346548
3147681	3147681
3862364	3862364
1586929	1586929
5800413	5800413
2597759	2597759
1997683	1997683
2489329	2489329
4991545	4991545
5181960	5181960
4917231	4917231
3162509	3162509
2211720	2211720
4800425	4800425
5375320	5375320
2165191	2165191
4433521	4433521
3872487	3872487
1436477	1436477
2462758	2462758
1999081	1999081
3438399	3438399
3829956	3829956
3564788	3564788
4993038	4993038
5460042	5460042
4863171	4863171
2484336	2484336
5197005	5197005
5432758	5432758
4225099	4225099
2693211	2693211
5652859	5652859
5223197	5223197
1859907	1859907
4014740	4014740
4353864	4353864
1989094	1989094
4980131	4980131
5332253	5332253
2624202	2624202
1372308	1372308
2129585	2129585
3483863	3483863
2229530	2229530
1909452	1909452
1756179	1756179
4443578	4443578
5013084	5013084
5163470	5163470
4550094	4550094
5452297	5452297
2139823	2139823
1173514	1173514
4185129	4185129
1733997	1733997
1108802	1108802
5132320	5132320
5614673	5614673
5683766	5683766
3298571	3298571
3256200	3256200
5591827	5591827
4901223	4901223
2156347	2156347
5312990	5312990
3796984	3796984
1708139	1708139
3848823	3848823
4849198	4849198
4450741	4450741
2519962	2519962
4802729	4802729
5942401	5942401
1513695	1513695
4829039	4829039
5440987	5440987
3274795	3274795
5997965	5997965
2435716	2435716
1061477	1061477
3026621	3026621
5557002	5557002
4052486	4052486
3939986	3939986
2079748	2079748
1152634	1152634
5895315	5895315
2090638	2090638
3583054	3583054
4493592	4493592
2931801	2931801
5016234	5016234
3340471	3340471
2493153	2493153
5985979	5985979
4184240	4184240
2936919	2936919
4623869	4623869
4672428	4672428
4274837	4274837
2498759	2498759
1040066	1040066
2875500	2875500
5616754	5616754
1243048	1243048
5117600	5117600
1934370	1934370
2880053	2880053
4259663	4259663
5400439	5400439
1463825	1463825
4389618	4389618
5622133	5622133
4833989	4833989
5308933	5308933
4431451	4431451
1517312	1517312
4036164	4036164
3452373	3452373
1243084	1243084
4119506	4119506
5915565	5915565
4529928	4529928
3258161	3258161
3436888	3436888
1136902	1136902
3201872	3201872
5506592	5506592
2433756	2433756
1391674	1391674
5550581	5550581
1992301	1992301
4000476	4000476
5346299	5346299
3814493	3814493
1362309	1362309
2163986	2163986
3250226	3250226
1717641	1717641
5294189	5294189
5014550	5014550
5607580	5607580
1399564	1399564
2013712	2013712
2190450	2190450
3529372	3529372
2408713	2408713
1024377	1024377
5028554	5028554
1660274	1660274
1279867	1279867
5550244	5550244
3305984	3305984
5824995	5824995
3964619	3964619
2555682	2555682
1349614	1349614
1358442	1358442
3319433	3319433
4110081	4110081
3884960	3884960
1760697	1760697
1062566	1062566
2687637	2687637
4964479	4964479
5505486	5505486
5936392	5936392
5293425	5293425
2317416	2317416
1496033	1496033
4557211	4557211
3102708	3102708
5071542	5071542
1088103	1088103
2608474	2608474
1500669	1500669
5036302	5036302
3272149	3272149
5946725	5946725
5746054	5746054
5171626	5171626
4400369	4400369
2407361	2407361
4937587	4937587
1610806	1610806
2792760	2792760
3292864	3292864
4590377	4590377
1466865	1466865
3604388	3604388
2751142	2751142
4105897	4105897
3575516	3575516
1120649	1120649
4634104	4634104
4658056	4658056
2656020	2656020
5748104	5748104
4745219	4745219
3451034	3451034
5210029	5210029
2475148	2475148
3049831	3049831
2047273	2047273
2835820	2835820
3796146	3796146
2044281	2044281
5282029	5282029
4377558	4377558
3649132	3649132
1455149	1455149
3421412	3421412
4493460	4493460
4341992	4341992
3550899	3550899
4326986	4326986
3221259	3221259
5185976	5185976
4542787	4542787
5455301	5455301
2269310	2269310
4865231	4865231
2592539	2592539
5574655	5574655
4866311	4866311
2829913	2829913
5163964	5163964
4104824	4104824
2844176	2844176
2637149	2637149
5605522	5605522
2027793	2027793
1294847	1294847
4650288	4650288
4445289	4445289
1652929	1652929
5606829	5606829
3102012	3102012
3896877	3896877
4968084	4968084
3991883	3991883
3980770	3980770
4962030	4962030
3030182	3030182
6001949	6001949
2053352	2053352
4259758	4259758
4430713	4430713
5708898	5708898
2048451	2048451
5617230	5617230
2609194	2609194
3673091	3673091
2486231	2486231
5913230	5913230
5256324	5256324
5250501	5250501
5255433	5255433
2909200	2909200
2253640	2253640
2276805	2276805
5671024	5671024
1609233	1609233
1334226	1334226
3827718	3827718
4287773	4287773
5602818	5602818
1332492	1332492
4493637	4493637
3985744	3985744
1407950	1407950
5872314	5872314
2981343	2981343
5376185	5376185
3332691	3332691
4518576	4518576
5377939	5377939
5267786	5267786
2769584	2769584
5787755	5787755
2141955	2141955
4372445	4372445
4508035	4508035
5716458	5716458
1998319	1998319
2789408	2789408
1155821	1155821
1120244	1120244
4383311	4383311
2489159	2489159
1991396	1991396
4729906	4729906
3595487	3595487
3281797	3281797
2230963	2230963
2987095	2987095
4425659	4425659
1011066	1011066
4638898	4638898
4615108	4615108
2283527	2283527
1966429	1966429
2146662	2146662
3959184	3959184
1533572	1533572
1028163	1028163
4513588	4513588
3819379	3819379
3078578	3078578
5839776	5839776
5183902	5183902
3858062	3858062
3197749	3197749
3999151	3999151
3470586	3470586
3279780	3279780
4701735	4701735
1242591	1242591
2680349	2680349
4856251	4856251
3916107	3916107
2090248	2090248
5630633	5630633
1748214	1748214
2266193	2266193
3104556	3104556
5614200	5614200
5480505	5480505
2354255	2354255
2777198	2777198
3781321	3781321
2642497	2642497
3056811	3056811
4896149	4896149
1935476	1935476
4121470	4121470
4463762	4463762
2155499	2155499
1227161	1227161
1036775	1036775
1654568	1654568
1416777	1416777
1686181	1686181
3549270	3549270
5610050	5610050
5903099	5903099
1793551	1793551
5243012	5243012
2708117	2708117
1999684	1999684
2799598	2799598
4482860	4482860
1285876	1285876
4801063	4801063
4401903	4401903
2405811	2405811
1654187	1654187
1033186	1033186
3501980	3501980
3420921	3420921
5124337	5124337
1156690	1156690
4850627	4850627
3907565	3907565
5520159	5520159
1928127	1928127
4821105	4821105
5211332	5211332
3687329	3687329
3626035	3626035
3836214	3836214
2243543	2243543
5344094	5344094
1710177	1710177
4407313	4407313
5828045	5828045
2488760	2488760
6019056	6019056
5953474	5953474
2297938	2297938
4634874	4634874
4840226	4840226
1332198	1332198
3774991	3774991
1140121	1140121
5502562	5502562
5408993	5408993
1317166	1317166
2530481	2530481
3444121	3444121
2487858	2487858
5458391	5458391
1964852	1964852
4741903	4741903
1326375	1326375
1808565	1808565
3094787	3094787
1665500	1665500
3769233	3769233
2000348	2000348
1191241	1191241
4028849	4028849
5116980	5116980
4548800	4548800
5489591	5489591
1893565	1893565
4565829	4565829
3575466	3575466
2772952	2772952
3853064	3853064
2219694	2219694
5173349	5173349
5197627	5197627
4120844	4120844
3517433	3517433
2616329	2616329
3525580	3525580
2432623	2432623
1224869	1224869
2860793	2860793
5505756	5505756
1220675	1220675
3848315	3848315
5377626	5377626
4585699	4585699
4171843	4171843
4338374	4338374
5747078	5747078
2322387	2322387
4702030	4702030
2408431	2408431
3842494	3842494
2697398	2697398
3180115	3180115
3852965	3852965
5256390	5256390
2699783	2699783
2695522	2695522
3138590	3138590
1589221	1589221
4984210	4984210
5181089	5181089
2435633	2435633
5417553	5417553
1546572	1546572
4280697	4280697
4826069	4826069
1720306	1720306
1522445	1522445
5533722	5533722
4689793	4689793
1819306	1819306
4490379	4490379
2006168	2006168
2418351	2418351
5643360	5643360
3887221	3887221
2775233	2775233
1333244	1333244
4078768	4078768
3488025	3488025
1644151	1644151
2264327	2264327
5356117	5356117
1373833	1373833
4481291	4481291
4635680	4635680
4759438	4759438
2684774	2684774
4680407	4680407
3647873	3647873
4354674	4354674
4659223	4659223
5245959	5245959
5296911	5296911
3390569	3390569
4912560	4912560
1413753	1413753
6004483	6004483
3741970	3741970
4231926	4231926
3363605	3363605
1575551	1575551
1581812	1581812
2152088	2152088
4162859	4162859
5495349	5495349
4193686	4193686
4714809	4714809
3491804	3491804
4541872	4541872
3181981	3181981
2942627	2942627
4011271	4011271
4092825	4092825
3259263	3259263
2129034	2129034
5260853	5260853
1764398	1764398
2375582	2375582
3957970	3957970
3244119	3244119
2120249	2120249
5368091	5368091
3492045	3492045
3803030	3803030
5297579	5297579
1092690	1092690
4751673	4751673
1722068	1722068
1219695	1219695
4770341	4770341
1644441	1644441
5476064	5476064
4775666	4775666
5068833	5068833
5690170	5690170
4604765	4604765
2972067	2972067
2861343	2861343
1033038	1033038
5436642	5436642
4161424	4161424
4602439	4602439
3087935	3087935
2448154	2448154
5991874	5991874
5244014	5244014
2193137	2193137
3473179	3473179
1810544	1810544
1085495	1085495
5850919	5850919
2595032	2595032
2037418	2037418
5654342	5654342
3601170	3601170
1372805	1372805
2993125	2993125
2993102	2993102
5369370	5369370
2159772	2159772
4686338	4686338
3492854	3492854
1389132	1389132
5221076	5221076
3854491	3854491
1276727	1276727
4195341	4195341
5569599	5569599
3163531	3163531
2572373	2572373
5335844	5335844
2187775	2187775
3660697	3660697
4538945	4538945
3437858	3437858
3122747	3122747
1141047	1141047
3766656	3766656
1865296	1865296
1682930	1682930
4845113	4845113
2231411	2231411
3322373	3322373
4161864	4161864
5514772	5514772
4221591	4221591
1490907	1490907
2489240	2489240
3476493	3476493
1763548	1763548
1052329	1052329
3808875	3808875
3307173	3307173
3459158	3459158
2905482	2905482
5366387	5366387
4612955	4612955
4924854	4924854
2784936	2784936
2892408	2892408
4617940	4617940
5626324	5626324
4020026	4020026
1064619	1064619
1288967	1288967
3860872	3860872
1729793	1729793
5473983	5473983
4743130	4743130
2954772	2954772
4525777	4525777
5375625	5375625
2051314	2051314
2261695	2261695
1314035	1314035
3012830	3012830
5000669	5000669
2351155	2351155
3339583	3339583
1156915	1156915
3731535	3731535
4361895	4361895
2135899	2135899
2628411	2628411
2509832	2509832
3176077	3176077
4150869	4150869
1120854	1120854
2661114	2661114
1351387	1351387
4730143	4730143
5686036	5686036
3801094	3801094
3867307	3867307
1890643	1890643
4670321	4670321
5739833	5739833
2584664	2584664
2146172	2146172
5215636	5215636
1436583	1436583
1195117	1195117
3391825	3391825
4772762	4772762
3470592	3470592
2526272	2526272
5239408	5239408
4200252	4200252
3968480	3968480
4128219	4128219
3561533	3561533
4164922	4164922
1867118	1867118
2106964	2106964
5534561	5534561
5295680	5295680
2111100	2111100
5786248	5786248
4240459	4240459
4789070	4789070
2549143	2549143
5033023	5033023
2738142	2738142
1426217	1426217
5516153	5516153
2847102	2847102
4861826	4861826
5070165	5070165
5104837	5104837
1258723	1258723
1620951	1620951
3117374	3117374
1511980	1511980
1732977	1732977
4770685	4770685
3593260	3593260
5780976	5780976
3004102	3004102
3077918	3077918
2711140	2711140
5500751	5500751
3038514	3038514
1542327	1542327
3150636	3150636
2652836	2652836
4719202	4719202
2688282	2688282
5361835	5361835
1946838	1946838
3744884	3744884
1840705	1840705
4903484	4903484
1835827	1835827
4989173	4989173
1795797	1795797
2094350	2094350
2194973	2194973
4575908	4575908
2880527	2880527
3361294	3361294
5686966	5686966
2313516	2313516
1113180	1113180
2764366	2764366
1883867	1883867
5670279	5670279
4678189	4678189
3188683	3188683
5223435	5223435
3239191	3239191
2874507	2874507
5970919	5970919
3213134	3213134
3346254	3346254
3927107	3927107
2683434	2683434
3196030	3196030
1103387	1103387
1288050	1288050
5246261	5246261
3006555	3006555
2812843	2812843
2019806	2019806
4428146	4428146
3151590	3151590
2938438	2938438
4411707	4411707
5055639	5055639
1963909	1963909
4483258	4483258
2710208	2710208
1233890	1233890
4085698	4085698
2028189	2028189
4793726	4793726
1158079	1158079
3188945	3188945
1408388	1408388
1776909	1776909
3376416	3376416
4103863	4103863
3467762	3467762
4368692	4368692
3855504	3855504
5772728	5772728
4710618	4710618
4713313	4713313
5228744	5228744
1710610	1710610
1937836	1937836
3640363	3640363
4355981	4355981
1192756	1192756
5430286	5430286
4405815	4405815
3559435	3559435
2963054	2963054
5860602	5860602
6015025	6015025
5170769	5170769
5065245	5065245
5673643	5673643
2133818	2133818
4408510	4408510
4948921	4948921
5082648	5082648
2780611	2780611
1237682	1237682
3501719	3501719
5372812	5372812
4406451	4406451
2829428	2829428
4475326	4475326
3540443	3540443
4376500	4376500
5768667	5768667
3755474	3755474
5360725	5360725
2103211	2103211
4466846	4466846
3458362	3458362
1455373	1455373
4290995	4290995
5625883	5625883
3351040	3351040
3931040	3931040
1774450	1774450
5142924	5142924
2774212	2774212
2414597	2414597
4481894	4481894
1009348	1009348
5076131	5076131
3847117	3847117
5759366	5759366
3892118	3892118
1075688	1075688
5465177	5465177
2714423	2714423
4192534	4192534
4388567	4388567
1391548	1391548
4473263	4473263
6019510	6019510
2281193	2281193
3411394	3411394
2784860	2784860
4537817	4537817
2392215	2392215
1543397	1543397
1518905	1518905
2254833	2254833
2920453	2920453
2693366	2693366
1045805	1045805
5637569	5637569
2832371	2832371
1334180	1334180
5721018	5721018
1378758	1378758
2201740	2201740
1139970	1139970
4457348	4457348
1986653	1986653
3639174	3639174
5284834	5284834
5806836	5806836
3663073	3663073
4521314	4521314
1337409	1337409
4992461	4992461
2084718	2084718
5416253	5416253
3589932	3589932
2964864	2964864
3059259	3059259
3316361	3316361
5113075	5113075
3579743	3579743
3103987	3103987
4492464	4492464
2743067	2743067
3070222	3070222
5865263	5865263
2122500	2122500
5401246	5401246
4160388	4160388
3275954	3275954
2030574	2030574
3948005	3948005
1405872	1405872
3187751	3187751
2267858	2267858
5546523	5546523
1531233	1531233
1178250	1178250
4865599	4865599
1727269	1727269
4063851	4063851
3402885	3402885
1491093	1491093
2828479	2828479
3077647	3077647
2770609	2770609
4638855	4638855
3318404	3318404
3360549	3360549
5433817	5433817
2904587	2904587
5947028	5947028
2711798	2711798
4321835	4321835
1563278	1563278
5113267	5113267
4219027	4219027
4468228	4468228
2769608	2769608
5761078	5761078
1162304	1162304
3491534	3491534
3901922	3901922
3953130	3953130
2204824	2204824
4372517	4372517
4102981	4102981
2763082	2763082
5912372	5912372
1527007	1527007
3030228	3030228
2636461	2636461
1335720	1335720
1506450	1506450
1217367	1217367
2569889	2569889
3789637	3789637
1669342	1669342
4411503	4411503
3085994	3085994
1639701	1639701
5054000	5054000
2416758	2416758
3476150	3476150
5059974	5059974
2851046	2851046
3117848	3117848
5332342	5332342
2888042	2888042
4313620	4313620
5862167	5862167
4338281	4338281
5223529	5223529
1855126	1855126
5664156	5664156
1289653	1289653
3346928	3346928
5650891	5650891
4637665	4637665
5206837	5206837
5716023	5716023
5380167	5380167
3933072	3933072
4877090	4877090
4690316	4690316
5394054	5394054
4622905	4622905
3007595	3007595
1252659	1252659
4260619	4260619
5582688	5582688
5862396	5862396
3761810	3761810
4791941	4791941
1640948	1640948
4565034	4565034
2783642	2783642
1969952	1969952
1870936	1870936
1861921	1861921
5908103	5908103
3654182	3654182
4159840	4159840
5787853	5787853
5379730	5379730
5528514	5528514
6015942	6015942
1408865	1408865
4666277	4666277
4317908	4317908
4447119	4447119
3307894	3307894
3581724	3581724
1826443	1826443
6015686	6015686
3887296	3887296
3673149	3673149
3360236	3360236
3702636	3702636
2995017	2995017
2490479	2490479
3398761	3398761
5192120	5192120
2774244	2774244
5479337	5479337
5065635	5065635
3976762	3976762
2893296	2893296
5065274	5065274
1013697	1013697
5522866	5522866
4152039	4152039
3116369	3116369
1827483	1827483
4703244	4703244
2679116	2679116
1356378	1356378
1187702	1187702
4180621	4180621
2123537	2123537
5057785	5057785
2187478	2187478
2305855	2305855
5573407	5573407
2726297	2726297
4515532	4515532
1943365	1943365
5908564	5908564
1686304	1686304
2605270	2605270
1776126	1776126
5049962	5049962
1948665	1948665
1987306	1987306
5148209	5148209
4127320	4127320
5059636	5059636
4638381	4638381
2491036	2491036
1072361	1072361
2312723	2312723
2193673	2193673
2959404	2959404
5065607	5065607
4984816	4984816
1161949	1161949
3016077	3016077
3670973	3670973
5395239	5395239
4707817	4707817
2982181	2982181
5376564	5376564
5566512	5566512
3822295	3822295
2974024	2974024
4665701	4665701
2764543	2764543
3818755	3818755
3866570	3866570
2341596	2341596
3891958	3891958
2876704	2876704
4816327	4816327
4225323	4225323
5651765	5651765
5339923	5339923
4910866	4910866
2710422	2710422
3665198	3665198
3286620	3286620
2076607	2076607
3958949	3958949
1300902	1300902
3018850	3018850
3686999	3686999
1766861	1766861
3902784	3902784
1903978	1903978
5241140	5241140
5020259	5020259
5090501	5090501
5594372	5594372
3625239	3625239
4059068	4059068
5890227	5890227
4935055	4935055
5216078	5216078
4943654	4943654
5233840	5233840
1282408	1282408
5545027	5545027
5439253	5439253
4318595	4318595
5271474	5271474
4941914	4941914
3498287	3498287
2786514	2786514
2130608	2130608
3799815	3799815
1065533	1065533
5822635	5822635
2915939	2915939
3195789	3195789
1042445	1042445
5013541	5013541
4736909	4736909
1699026	1699026
3110685	3110685
5027148	5027148
4812461	4812461
2347269	2347269
2714069	2714069
3903461	3903461
5277663	5277663
3480951	3480951
2867772	2867772
2107362	2107362
3406566	3406566
5793274	5793274
2247893	2247893
1643218	1643218
1833716	1833716
4085649	4085649
4006683	4006683
3682054	3682054
3148775	3148775
5237990	5237990
3652676	3652676
3904468	3904468
5415148	5415148
1803038	1803038
1848519	1848519
1190511	1190511
1482963	1482963
3512137	3512137
1180234	1180234
2897733	2897733
4169277	4169277
2751530	2751530
4831835	4831835
3510441	3510441
5774154	5774154
5758662	5758662
3369772	3369772
3727836	3727836
3313893	3313893
2242092	2242092
2997883	2997883
1114489	1114489
1803555	1803555
1298435	1298435
1882588	1882588
2907073	2907073
5648887	5648887
1428707	1428707
3582133	3582133
5238244	5238244
5174041	5174041
3438113	3438113
5306711	5306711
3923445	3923445
3553870	3553870
3051625	3051625
5443022	5443022
2011437	2011437
2931116	2931116
2439769	2439769
4701322	4701322
2358584	2358584
6000410	6000410
4105327	4105327
1852499	1852499
2282949	2282949
3938957	3938957
5702193	5702193
2311758	2311758
3524813	3524813
2985456	2985456
5248836	5248836
1915684	1915684
3682025	3682025
5512742	5512742
4639877	4639877
5309504	5309504
3927893	3927893
2377068	2377068
3609346	3609346
2889915	2889915
3974911	3974911
4057456	4057456
2989160	2989160
1701405	1701405
4375036	4375036
3767105	3767105
2676991	2676991
4610871	4610871
2191645	2191645
3888959	3888959
5645542	5645542
4486465	4486465
4532620	4532620
5528255	5528255
1005575	1005575
3728503	3728503
1054763	1054763
2917680	2917680
1573823	1573823
2555189	2555189
4156950	4156950
5445977	5445977
4978109	4978109
4544442	4544442
5577568	5577568
2467254	2467254
3182366	3182366
4414291	4414291
5047726	5047726
2519032	2519032
[truncated: 485,163 more rows]
